# Supplementary material for: Drought-exposure history increases complementarity between plant species in response to a subsequent drought
Source: Nat Commun. 2022 Jun 9;13:3217. doi: 10.1038/s41467-022-30954-9 (PMC9184649; doi:10.1038/s41467-022-30954-9)
Supplement: Supplementary file 4 — Supplementary Data 1 [file 41467_2022_30954_MOESM4_ESM.xlsx]

## Sheet: information
Supplementary Data 1 for Drought-exposure history increases complementarity between plant species in response to a subsequent drought Authors: Yuxin Chen, Anja Vogel, Cameron Wagg, Tianyang Xu, Maitane Iturrate Garcia, Michael Scherer-Lorenzen, Alexandra Weigelt, Nico Eisenhauer, Bernhard Schmid *Correspondence: yuxin.chen@xmu.edu.cn and bernhard.schmid@uzh.ch
This file shows the significance tests for the effects of species presence or absence on biodiversity effects, separately for each harveset in the glasshouse and each selection-treatment history in the Jena Experiment.
Results are from mixed-effects analyses of variance with general linear models, in which we tested the signifiance of of presence or absence of a species using species composition as error term.
The file contains four sheets: "information" for brief explanation, "net biodiversity effect", "complementarity effect" and "selection effect".
Column	Description
time	harvest time in the glasshouse: pre-drought, (during) drought and post-drought
history	treatment history in the Jena Experiment: drought vs. ambient histories
sp	abbreviated species name, by combining the first three letters of the corresponding genus and species name
sp2	abbreviated species name, by combining the first letters of the corresponding genus and species name
df	numerator degrees of freedom
ddf	denominator degrees of freedom (residual degree freedom among species pairs)
F	F ratio
P	P value of the significance test
significance	if P <= 0.05, significance is 1, otherwise 0
n1	number of pots where focal species were present
n2	number of pots where focal species were absent
presence	average biodiversity effect of species pairs where focal species were present
absence	average biodiversity effect of species pairs where focal species were absent
diff	diff + indicates presence > absence; diff - indicates the opposite

## Sheet: net biodiversity effect
time	history	sp	sp2	df	ddf	F	P	significance	n1	n2	presence	absence	diff
Pre-drought	Drought	Alo.pra	AP1	1	19	0.21	0.652	0	36	91	0.610562	0.325298	+
Pre-drought	Drought	Ave.pub	AP2	1	19	0.35	0.564	0	24	103	0.596879	0.345297	+
Pre-drought	Drought	Bel.per	BP	1	19	0.01	0.932	0	30	97	0.314994	0.406255	-
Pre-drought	Drought	Cre.bie	CB	1	19	0.42	0.523	0	3	124	-0.30325	0.509296	-
Pre-drought	Drought	Pla.lan	PL	1	19	0.11	0.742	0	25	102	-0.0800492	0.541114	-
Pre-drought	Drought	Pla.med	PM	1	19	4.56	0.046	1	19	108	-0.956239	0.618127	-
Pre-drought	Drought	Poa.tri	PT	1	19	0.15	0.704	0	41	86	0.496102	0.361066	+
Pre-drought	Drought	Pru.vul	PV	1	19	0.01	0.914	0	27	100	0.344568	0.404665	-
Pre-drought	Drought	Rum.ace	RA	1	19	11.98	0.003	1	27	100	1.71074	0.0832135	+
Pre-drought	Drought	Tar.off	TO	1	19	1.75	0.203	0	11	116	-0.383409	0.522655	-
Pre-drought	Drought	Tri.dub	TD	1	19	0.59	0.453	0	10	117	0.84915	0.345225	+
Pre-drought	Ambient	Alo.pra	AP1	1	19	3.04	0.098	0	38	90	-0.240385	0.450713	-
Pre-drought	Ambient	Ave.pub	AP2	1	19	0.17	0.684	0	24	104	0.407053	0.257722	+
Pre-drought	Ambient	Bel.per	BP	1	19	1.75	0.202	0	30	98	0.676202	0.22116	+
Pre-drought	Ambient	Cre.bie	CB	1	19	0.02	0.889	0	3	125	0.675944	0.221203	+
Pre-drought	Ambient	Pla.lan	PL	1	19	0.88	0.359	0	24	104	0.565386	0.198909	+
Pre-drought	Ambient	Pla.med	PM	1	19	2.14	0.16	0	20	108	0.012081	0.331847	-
Pre-drought	Ambient	Poa.tri	PT	1	19	0.83	0.375	0	44	84	0.297492	0.282626	+
Pre-drought	Ambient	Pru.vul	PV	1	19	1.96	0.178	0	25	103	0.729767	0.181789	+
Pre-drought	Ambient	Rum.ace	RA	1	19	5.01	0.038	1	25	103	0.205165	0.305225	-
Pre-drought	Ambient	Tar.off	TO	1	19	0.68	0.422	0	11	117	-0.0952081	0.349728	-
Pre-drought	Ambient	Tri.dub	TD	1	19	1.4	0.252	0	11	117	0.928999	0.218499	+
Drought	Drought	Alo.pra	AP1	1	18	1.61	0.222	0	35	91	-0.107876	-0.0325139	-
Drought	Drought	Ave.pub	AP2	1	18	0.13	0.723	0	24	102	-0.0471602	-0.047693	+
Drought	Drought	Bel.per	BP	1	18	0.25	0.621	0	30	96	-0.0315972	-0.0504081	+
Drought	Drought	Pla.lan	PL	1	18	0.03	0.875	0	25	101	-0.0514738	-0.0462906	-
Drought	Drought	Pla.med	PM	1	18	10.85	0.005	1	19	107	-0.167194	-0.0264791	-
Drought	Drought	Poa.tri	PT	1	18	2.55	0.129	0	41	85	-0.0564145	-0.0446438	-
Drought	Drought	Pru.vul	PV	1	18	0.25	0.626	0	27	99	-0.0566053	-0.0453317	-
Drought	Drought	Rum.ace	RA	1	18	7.67	0.013	1	27	99	0.0517405	-0.0724182	+
Drought	Drought	Tar.off	TO	1	18	0.07	0.799	0	11	115	-0.0321505	-0.0503104	+
Drought	Drought	Tri.dub	TD	1	18	4.81	0.042	1	10	116	0.140458	-0.0684803	+
Drought	Ambient	Alo.pra	AP1	1	19	1.13	0.301	0	38	90	0.0431258	-0.0184183	+
Drought	Ambient	Ave.pub	AP2	1	19	1.88	0.186	0	24	104	0.0506042	-0.0165577	+
Drought	Ambient	Bel.per	BP	1	19	0.56	0.464	0	30	98	0.0315069	-0.0096436	+
Drought	Ambient	Cre.bie	CB	1	19	1.34	0.262	0	3	125	0.272222	-0.0497628	+
Drought	Ambient	Pla.lan	PL	1	19	0	0.978	0	24	104	0.0980667	-0.0355873	+
Drought	Ambient	Pla.med	PM	1	19	7.62	0.013	1	20	108	-0.0651429	0.00646472	-
Drought	Ambient	Poa.tri	PT	1	19	3.93	0.063	0	44	84	-0.0935614	0.0242964	-
Drought	Ambient	Pru.vul	PV	1	19	0.69	0.419	0	25	103	0.0320573	-0.0121937	+
Drought	Ambient	Rum.ace	RA	1	19	0.16	0.698	0	25	103	-0.122208	0.0241041	-
Drought	Ambient	Tar.off	TO	1	19	1.97	0.177	0	11	117	-0.149752	0.0205663	-
Drought	Ambient	Tri.dub	TD	1	19	0.74	0.4	0	11	117	0.0552014	-0.00997193	+
Post-drought	Drought	Alo.pra	AP1	1	17	3.57	0.076	0	32	77	0.16075	0.0574121	+
Post-drought	Drought	Ave.pub	AP2	1	17	1.13	0.302	0	23	86	0.0187128	0.0952887	-
Post-drought	Drought	Bel.per	BP	1	17	4.28	0.055	0	29	80	0.165587	0.0629637	+
Post-drought	Drought	Pla.lan	PL	1	17	1.95	0.181	0	14	95	0.174911	0.0536359	+
Post-drought	Drought	Pla.med	PM	1	17	5	0.04	1	18	91	0.0547407	0.0837474	-
Post-drought	Drought	Poa.tri	PT	1	17	2.04	0.172	0	39	70	0.0665138	0.0836866	-
Post-drought	Drought	Pru.vul	PV	1	17	0	0.963	0	22	87	0.0811458	0.0786399	+
Post-drought	Drought	Rum.ace	RA	1	17	0.54	0.474	0	25	84	-0.0504624	0.113735	-
Post-drought	Drought	Tar.off	TO	1	17	0	0.972	0	8	101	0.111944	0.0730218	+
Post-drought	Drought	Tri.dub	TD	1	17	0.94	0.348	0	6	103	0.180208	0.0672803	+
Post-drought	Ambient	Alo.pra	AP1	1	18	1.93	0.182	0	38	72	0.0584269	-0.0137356	+
Post-drought	Ambient	Ave.pub	AP2	1	18	0.75	0.398	0	23	87	-0.0593941	0.0202298	-
Post-drought	Ambient	Bel.per	BP	1	18	0.3	0.593	0	28	82	-0.0333542	0.0109507	-
Post-drought	Ambient	Pla.lan	PL	1	18	5.53	0.031	1	15	95	0.140104	-0.0296448	+
Post-drought	Ambient	Pla.med	PM	1	18	1.15	0.299	0	17	93	0.00565278	0.00406714	+
Post-drought	Ambient	Poa.tri	PT	1	18	0.36	0.556	0	39	71	0.00246995	0.00491667	-
Post-drought	Ambient	Pru.vul	PV	1	18	0.01	0.905	0	21	89	0.0227865	-0.00031538	+
Post-drought	Ambient	Rum.ace	RA	1	18	0.94	0.346	0	22	88	-0.152094	0.0434047	-
Post-drought	Ambient	Tar.off	TO	1	18	5.31	0.034	1	8	102	0.185069	-0.0275946	+
Post-drought	Ambient	Tri.dub	TD	1	18	0.83	0.376	0	6	104	-0.0525	0.0106167	-

## Sheet: complementarity effect
time	history	sp	sp2	df	ddf	F	P	significance	n1	n2	presence	absence	diff
Pre-drought	Drought	Alo.pra	AP1	1	18	0.13	0.72	0	35	91	0.226887	-0.0105379	+
Pre-drought	Drought	Ave.pub	AP2	1	18	2.35	0.143	0	24	102	0.478263	-0.0733819	+
Pre-drought	Drought	Bel.per	BP	1	18	0	0.95	0	30	96	0.1179	0.0226613	+
Pre-drought	Drought	Pla.lan	PL	1	18	0.75	0.398	0	25	101	-0.303037	0.150275	-
Pre-drought	Drought	Pla.med	PM	1	18	1.82	0.195	0	19	107	-0.639198	0.156267	-
Pre-drought	Drought	Poa.tri	PT	1	18	0.02	0.882	0	41	85	0.142082	0.0019022	+
Pre-drought	Drought	Pru.vul	PV	1	18	0.42	0.525	0	27	99	0.0471148	0.0344052	+
Pre-drought	Drought	Rum.ace	RA	1	18	8.49	0.01	1	27	99	0.797476	-0.153185	+
Pre-drought	Drought	Tar.off	TO	1	18	1.69	0.21	0	11	115	-0.300628	0.0965192	-
Pre-drought	Drought	Tri.dub	TD	1	18	0.36	0.555	0	10	116	-0.0933096	0.0514201	-
Pre-drought	Ambient	Alo.pra	AP1	1	19	1.18	0.292	0	38	90	-0.213495	0.189013	-
Pre-drought	Ambient	Ave.pub	AP2	1	19	2.6	0.124	0	24	104	0.381422	0.0253557	+
Pre-drought	Ambient	Bel.per	BP	1	19	0.88	0.361	0	30	98	0.296832	0.0592356	+
Pre-drought	Ambient	Cre.bie	CB	1	19	0.11	0.745	0	3	125	0.398401	0.0423073	+
Pre-drought	Ambient	Pla.lan	PL	1	19	4.56	0.046	1	24	104	0.0480434	0.107282	-
Pre-drought	Ambient	Pla.med	PM	1	19	0.18	0.673	0	20	108	0.335665	0.0527634	+
Pre-drought	Ambient	Poa.tri	PT	1	19	0.74	0.401	0	44	84	0.0267109	0.113949	-
Pre-drought	Ambient	Pru.vul	PV	1	19	2.85	0.108	0	25	103	0.374712	0.0269347	+
Pre-drought	Ambient	Rum.ace	RA	1	19	2.67	0.119	0	25	103	0.0371244	0.106367	-
Pre-drought	Ambient	Tar.off	TO	1	19	0.1	0.75	0	11	117	0.0280701	0.104029	-
Pre-drought	Ambient	Tri.dub	TD	1	19	0.93	0.349	0	11	117	-0.167371	0.120604	-
Drought	Drought	Alo.pra	AP1	1	18	0.38	0.548	0	35	89	-0.128941	-0.133049	+
Drought	Drought	Ave.pub	AP2	1	18	0.8	0.383	0	24	100	-0.0650193	-0.149029	+
Drought	Drought	Bel.per	BP	1	18	0.72	0.408	0	30	94	-0.0586389	-0.145213	+
Drought	Drought	Pla.lan	PL	1	18	1.59	0.224	0	24	100	-0.255732	-0.0910591	-
Drought	Drought	Pla.med	PM	1	18	2.83	0.111	0	19	105	-0.26273	-0.109197	-
Drought	Drought	Poa.tri	PT	1	18	0.52	0.482	0	40	84	-0.0799691	-0.149647	+
Drought	Drought	Pru.vul	PV	1	18	0.75	0.397	0	27	97	-0.224633	-0.109126	-
Drought	Drought	Rum.ace	RA	1	18	15.18	0.002	1	27	97	0.0643765	-0.181378	+
Drought	Drought	Tar.off	TO	1	18	0.26	0.619	0	11	113	-0.0449651	-0.147626	+
Drought	Drought	Tri.dub	TD	1	18	0	0.976	0	8	116	-0.10319	-0.135454	+
Drought	Ambient	Alo.pra	AP1	1	19	2.16	0.158	0	38	86	0.143602	-0.0619955	+
Drought	Ambient	Ave.pub	AP2	1	19	3.88	0.064	0	24	100	0.094868	-0.0384348	+
Drought	Ambient	Bel.per	BP	1	19	0.07	0.794	0	30	94	0.0222824	-0.0189315	+
Drought	Ambient	Cre.bie	CB	1	19	2.08	0.166	0	3	121	0.468019	-0.0932209	+
Drought	Ambient	Pla.lan	PL	1	19	4.5	0.048	1	22	102	-0.044107	-0.00333649	-
Drought	Ambient	Pla.med	PM	1	19	0.13	0.725	0	20	104	0.0469161	-0.0230371	+
Drought	Ambient	Poa.tri	PT	1	19	0.02	0.886	0	42	82	-0.0579611	0.000992897	-
Drought	Ambient	Pru.vul	PV	1	19	0.46	0.508	0	25	99	-0.0638604	-0.00108691	-
Drought	Ambient	Rum.ace	RA	1	19	0	0.982	0	25	99	-0.14754	0.0186024	-
Drought	Ambient	Tar.off	TO	1	19	1.91	0.184	0	11	113	-0.165454	0.0123579	-
Drought	Ambient	Tri.dub	TD	1	19	3.56	0.075	0	7	117	-0.325785	0.0198764	-
Post-drought	Drought	Alo.pra	AP1	1	15	1.27	0.279	0	28	69	0.35633	0.373617	-
Post-drought	Drought	Ave.pub	AP2	1	15	0.66	0.431	0	23	74	0.168009	0.431562	-
Post-drought	Drought	Bel.per	BP	1	15	0.93	0.351	0	29	68	0.379901	0.367332	+
Post-drought	Drought	Pla.lan	PL	1	15	0.13	0.727	0	8	89	0.585562	0.303084	+
Post-drought	Drought	Pla.med	PM	1	15	1.74	0.207	0	15	82	0.127128	0.384701	-
Post-drought	Drought	Poa.tri	PT	1	15	0.11	0.75	0	36	61	0.362159	0.372629	-
Post-drought	Drought	Pru.vul	PV	1	15	1.27	0.278	0	21	76	0.520768	0.323021	+
Post-drought	Drought	Rum.ace	RA	1	15	3.38	0.086	0	25	72	0.112674	0.448588	-
Post-drought	Drought	Tri.dub	TD	1	15	0.45	0.513	0	6	91	0.404135	0.364938	+
Post-drought	Ambient	Alo.pra	AP1	1	13	5.22	0.04	1	31	60	0.159557	0.000464282	+
Post-drought	Ambient	Ave.pub	AP2	1	13	0.42	0.531	0	23	68	0.0262834	0.0489275	-
Post-drought	Ambient	Bel.per	BP	1	13	0.01	0.925	0	28	63	-0.0114228	0.056467	-
Post-drought	Ambient	Pla.lan	PL	1	13	1.04	0.326	0	3	88	0.624084	-0.0465256	+
Post-drought	Ambient	Pla.med	PM	1	13	1.55	0.236	0	14	77	-0.191769	0.0596504	-
Post-drought	Ambient	Poa.tri	PT	1	13	0.66	0.432	0	36	55	-0.0158133	0.0722402	-
Post-drought	Ambient	Pru.vul	PV	1	13	0.37	0.553	0	19	72	0.304275	-0.0521605	+
Post-drought	Ambient	Rum.ace	RA	1	13	1.24	0.287	0	22	69	-0.236608	0.144524	-
Post-drought	Ambient	Tri.dub	TD	1	13	2.03	0.178	0	4	87	-0.413615	0.0754965	-

## Sheet: selection effect
time	history	sp	sp2	df	ddf	F	P	significance	n1	n2	presence	absence	diff
Pre-drought	Drought	Alo.pra	AP1	1	18	10.33	0.005	1	35	91	-0.128164	0.423064	-
Pre-drought	Drought	Ave.pub	AP2	1	18	0.05	0.828	0	24	102	0.167342	0.349187	-
Pre-drought	Drought	Bel.per	BP	1	18	0.02	0.901	0	30	96	0.219344	0.329314	-
Pre-drought	Drought	Pla.lan	PL	1	18	0.19	0.665	0	25	101	0.394152	0.285707	+
Pre-drought	Drought	Pla.med	PM	1	18	0.96	0.34	0	19	107	0.0262539	0.363388	-
Pre-drought	Drought	Poa.tri	PT	1	18	0.63	0.438	0	41	85	0.29365	0.319208	-
Pre-drought	Drought	Pru.vul	PV	1	18	0.14	0.717	0	27	99	0.261797	0.325573	-
Pre-drought	Drought	Rum.ace	RA	1	18	5.12	0.037	1	27	99	0.713962	0.212532	+
Pre-drought	Drought	Tar.off	TO	1	18	0.38	0.546	0	11	115	0.423335	0.293315	+
Pre-drought	Drought	Tri.dub	TD	1	18	5.07	0.038	1	10	116	0.853623	0.252729	+
Pre-drought	Ambient	Alo.pra	AP1	1	19	0.36	0.556	0	38	90	0.11103	0.18179	-
Pre-drought	Ambient	Ave.pub	AP2	1	19	0.82	0.376	0	24	104	-0.0335356	0.211643	-
Pre-drought	Ambient	Bel.per	BP	1	19	0.43	0.523	0	30	98	0.264677	0.14832	+
Pre-drought	Ambient	Cre.bie	CB	1	19	0.02	0.888	0	3	125	0.145545	0.168175	-
Pre-drought	Ambient	Pla.lan	PL	1	19	0.54	0.47	0	24	104	0.462401	0.0719865	+
Pre-drought	Ambient	Pla.med	PM	1	19	3.73	0.069	0	20	108	-0.389227	0.257304	-
Pre-drought	Ambient	Poa.tri	PT	1	19	0.07	0.799	0	44	84	0.292911	0.124952	+
Pre-drought	Ambient	Pru.vul	PV	1	19	0.12	0.738	0	25	103	0.268838	0.140496	+
Pre-drought	Ambient	Rum.ace	RA	1	19	0.73	0.404	0	25	103	0.105566	0.178913	-
Pre-drought	Ambient	Tar.off	TO	1	19	0.69	0.417	0	11	117	-0.0927885	0.207897	-
Pre-drought	Ambient	Tri.dub	TD	1	19	7.26	0.015	1	11	117	0.913603	0.0861359	+
Drought	Drought	Alo.pra	AP1	1	18	0.07	0.791	0	35	89	-0.00261236	0.0111972	-
Drought	Drought	Ave.pub	AP2	1	18	0.01	0.918	0	24	100	-0.0105566	0.0131832	-
Drought	Drought	Bel.per	BP	1	18	0.38	0.544	0	30	94	-0.0635884	0.0211453	-
Drought	Drought	Pla.lan	PL	1	18	3.67	0.072	0	24	100	0.171485	-0.0459146	+
Drought	Drought	Pla.med	PM	1	18	9.51	0.007	1	19	105	-0.183438	0.0422953	-
Drought	Drought	Poa.tri	PT	1	18	3	0.101	0	40	84	-0.0606434	0.0314615	-
Drought	Drought	Pru.vul	PV	1	18	5.08	0.037	1	27	97	0.135081	-0.0232263	+
Drought	Drought	Rum.ace	RA	1	18	0.06	0.811	0	27	97	-0.0643833	0.0266399	-
Drought	Drought	Tar.off	TO	1	18	0.13	0.725	0	11	113	-0.0733302	0.0228645	-
Drought	Drought	Tri.dub	TD	1	18	4.56	0.047	1	8	116	0.317039	-0.025854	+
Drought	Ambient	Alo.pra	AP1	1	19	0.04	0.848	0	38	86	-0.088827	0.00986639	-
Drought	Ambient	Ave.pub	AP2	1	19	0	0.992	0	24	100	-0.0482432	-0.00548825	-
Drought	Ambient	Bel.per	BP	1	19	1.84	0.192	0	30	94	0.0836543	-0.0298464	+
Drought	Ambient	Cre.bie	CB	1	19	0.03	0.87	0	3	121	-0.00202413	-0.0155667	+
Drought	Ambient	Pla.lan	PL	1	19	0.8	0.382	0	22	102	0.148136	-0.0641845	+
Drought	Ambient	Pla.med	PM	1	19	14.74	0.002	1	20	104	-0.171482	0.0126764	-
Drought	Ambient	Poa.tri	PT	1	19	7.72	0.012	1	42	82	-0.16065	0.0323111	-
Drought	Ambient	Pru.vul	PV	1	19	3.65	0.072	0	25	99	0.157757	-0.0539588	+
Drought	Ambient	Rum.ace	RA	1	19	1.25	0.278	0	25	99	-0.0126338	-0.0138669	+
Drought	Ambient	Tar.off	TO	1	19	1.11	0.305	0	11	113	-0.221634	0.021035	-
Drought	Ambient	Tri.dub	TD	1	19	2.67	0.119	0	7	117	0.349918	-0.0519005	+
Post-drought	Drought	Alo.pra	AP1	1	15	0.02	0.902	0	28	69	-0.140783	-0.366447	+
Post-drought	Drought	Ave.pub	AP2	1	15	0.19	0.671	0	23	74	-0.264887	-0.328261	+
Post-drought	Drought	Bel.per	BP	1	15	1.32	0.269	0	29	68	-0.128447	-0.352972	+
Post-drought	Drought	Pla.lan	PL	1	15	0.03	0.87	0	8	89	-0.453545	-0.270212	-
Post-drought	Drought	Pla.med	PM	1	15	0.73	0.406	0	15	82	-0.346986	-0.311247	-
Post-drought	Drought	Poa.tri	PT	1	15	0.6	0.453	0	36	61	-0.313449	-0.313308	-
Post-drought	Drought	Pru.vul	PV	1	15	0.99	0.336	0	21	76	-0.4609	-0.267949	-
Post-drought	Drought	Rum.ace	RA	1	15	6.91	0.02	1	25	72	-0.151533	-0.363139	+
Post-drought	Drought	Tri.dub	TD	1	15	0.02	0.9	0	6	91	-0.242081	-0.322852	+
Post-drought	Ambient	Alo.pra	AP1	1	13	1.34	0.268	0	31	60	-0.0625588	-0.0835402	+
Post-drought	Ambient	Ave.pub	AP2	1	13	1.48	0.246	0	23	68	-0.164713	-0.0463931	-
Post-drought	Ambient	Bel.per	BP	1	13	0.01	0.937	0	28	63	-0.069293	-0.0801082	+
Post-drought	Ambient	Pla.lan	PL	1	13	0.02	0.88	0	3	88	-0.399862	-0.0284195	-
Post-drought	Ambient	Pla.med	PM	1	13	0.01	0.93	0	14	77	-0.0415478	-0.080545	+
Post-drought	Ambient	Poa.tri	PT	1	13	0.33	0.575	0	36	55	0.0448995	-0.139368	+
Post-drought	Ambient	Pru.vul	PV	1	13	0.11	0.746	0	19	72	-0.332327	0.0145574	-
Post-drought	Ambient	Rum.ace	RA	1	13	1.52	0.24	0	22	69	0.0375119	-0.11993	+
Post-drought	Ambient	Tri.dub	TD	1	13	1.21	0.291	0	4	87	0.239456	-0.100617	+
