# Supplementary material for: Drought-exposure history increases complementarity between plant species in response to a subsequent drought
Source: Nat Commun. 2022 Jun 9;13:3217. doi: 10.1038/s41467-022-30954-9 (PMC9184649; doi:10.1038/s41467-022-30954-9)
Supplement: Supplementary file 5 — Supplementary Data 2 [file 41467_2022_30954_MOESM5_ESM.xlsx]

## Sheet: Information
Supplementary Data 2 for Drought-exposure history increases complementarity between plant species in response to a subsequent drought Authors: Yuxin Chen, Anja Vogel, Cameron Wagg, Tianyang Xu, Maitane Iturrate Garcia, Michael Scherer-Lorenzen, Alexandra Weigelt, Nico Eisenhauer, Bernhard Schmid *Correspondence: yuxin.chen@xmu.edu.cn and bernhard.schmid@uzh.ch
This file shows the seed sources of each species in the Jena Experiment.
The file contains two sheets, information and data.
Column	Description
Plot	Plot in the Jena Experiment
NSP	Number of species in the plot in the Jena Experiment
NFG	Number of functional groups in the plot in the Jena Experiment
Other columns	A combination of species abbreviation and drought-treatment history (two levels: ambient or drought) in the Jena Experiment. Full species names can be found in Supplmentary Table 1.

## Sheet: data
Plot	NSP	NFG	AP1-Drought	AP1-Ambient	AP2-Drought	AP2-Ambient	BP-Drought	BP-Ambient	CB-Drought	CB-Ambient	LC-Drought	LC-Ambient	PL-Drought	PL-Ambient	PM-Drought	PM-Ambient	PT-Drought	PT-Ambient	PV-Drought	PV-Ambient	RA-Drought	RA-Ambient	TO-Drought	TO-Ambient	TD-Drought	TD-Ambient
B1A01	16	4	0	0	3	3	0	0	0	0	0	0	1	3	0	0	0	0	0	0	0	0	0	0	0	0
B1A04	4	4	0	0	0	0	0	0	0	0	0	0	2	2	0	0	0	0	0	0	0	0	0	0	0	0
B1A06	16	2	1	2	3	3	0	0	0	0	0	0	0	0	0	0	2	1	0	0	0	0	0	0	0	0
B1A11	16	1	0	0	0	0	0	0	2	1	0	0	0	0	0	0	0	0	0	0	3	3	0	0	0	0
B1A14	8	4	0	0	0	0	0	0	0	0	0	0	3	2	0	0	0	0	0	0	0	0	0	0	0	0
B1A18	1	1	0	0	0	0	0	0	0	0	0	0	0	0	0	0	0	0	3	2	0	0	0	0	0	0
B1A20	16	3	0	0	0	0	3	3	0	0	0	0	0	0	0	0	0	0	0	0	0	0	0	0	0	0
B1A22	60	4	3	3	3	3	2	3	2	2	0	0	0	0	0	0	1	3	0	0	2	2	0	0	0	0
B2A01	4	4	0	0	0	0	0	0	0	0	0	0	0	0	0	0	0	0	3	2	0	0	0	0	0	0
B2A03	60	4	1	3	0	0	2	2	0	0	0	0	0	0	0	0	2	2	0	0	0	0	0	0	0	0
B2A09	4	1	0	0	0	0	0	0	0	0	0	0	2	1	0	0	0	0	2	2	0	0	0	0	0	0
B2A10	16	2	1	1	0	0	3	3	0	0	0	0	0	0	0	0	0	0	1	1	0	0	0	0	0	0
B2A13	1	1	0	0	0	0	0	0	0	0	0	0	2	2	0	0	0	0	0	0	0	0	0	0	0	0
B2A14	8	4	0	0	0	0	0	0	0	0	0	0	0	0	0	0	0	0	0	0	0	0	0	0	3	3
B2A16	4	3	0	0	0	0	0	0	0	0	0	0	0	0	2	2	0	0	0	0	0	0	0	0	0	0
B2A17	8	2	0	0	0	0	0	0	0	0	0	0	0	0	2	3	0	0	0	0	0	0	0	0	0	0
B2A18	16	4	2	2	0	0	0	0	0	0	0	0	0	0	3	2	0	0	0	0	0	0	0	0	0	0
B2A19	2	1	0	0	0	0	0	0	0	0	0	0	0	0	2	3	0	0	0	0	0	0	0	0	0	0
B2A20	2	2	0	0	0	0	0	0	0	0	0	0	0	0	0	0	0	0	0	0	0	0	0	0	2	2
B2A21	8	3	0	0	0	0	0	0	0	0	2	2	0	0	2	2	0	0	0	0	0	0	0	0	0	0
B2A22	16	3	0	0	0	0	0	0	0	0	0	0	0	0	0	0	3	1	0	0	3	3	0	0	0	0
B3A03	4	3	0	0	0	0	0	0	0	0	0	0	0	0	3	2	0	0	0	0	0	0	0	0	0	0
B3A04	8	1	3	4	0	0	0	0	0	0	0	0	0	0	0	0	0	0	0	0	0	0	0	0	0	0
B3A09	16	1	1	1	1	2	0	0	0	0	0	0	0	0	0	0	0	1	0	0	0	0	0	0	0	0
B3A13	4	1	0	0	0	0	0	0	0	0	0	0	0	0	0	0	3	0	0	0	0	0	0	0	0	0
B3A14	60	4	1	3	0	0	2	2	0	0	0	0	0	0	0	0	3	2	0	0	1	1	0	0	2	2
B3A20	8	2	0	0	0	0	0	0	0	0	2	2	0	0	0	0	0	0	0	0	0	0	0	0	0	0
B3A21	2	1	0	0	0	0	0	0	0	0	1	0	0	0	0	0	0	0	0	0	0	0	0	0	0	0
B3A22	16	4	0	0	0	0	2	3	0	0	0	0	0	0	0	0	0	0	0	0	2	3	0	0	2	3
B3A24	16	3	0	0	0	0	0	0	0	0	0	0	0	0	0	0	3	3	0	0	0	0	0	0	0	0
B4A01	60	4	2	2	1	1	2	1	0	0	0	0	0	0	0	0	2	1	0	0	0	0	0	0	0	0
B4A02	16	3	0	0	0	0	0	0	0	0	0	0	0	0	2	2	0	0	0	0	0	0	0	0	0	0
B4A06	8	1	0	0	0	0	2	2	0	0	0	0	0	0	0	0	0	0	2	2	0	0	1	1	0	0
B4A07	4	2	0	0	0	0	0	0	1	1	0	0	0	0	0	0	0	0	0	0	0	0	0	0	0	0
B4A08	8	2	0	0	3	3	0	0	0	0	0	0	0	0	0	0	0	0	0	0	0	0	0	0	0	0
B4A10	8	3	0	0	0	0	0	0	0	0	0	0	0	0	1	1	0	0	0	0	0	0	0	0	0	0
B4A14	2	1	0	0	0	0	3	3	0	0	0	0	3	2	0	0	0	0	0	0	0	0	0	0	0	0
B4A16	8	4	0	0	0	0	0	0	0	0	0	0	0	0	0	0	3	3	0	0	0	0	2	1	3	3
B4A18	16	4	1	2	0	0	0	0	2	2	0	0	0	0	0	1	0	0	0	0	0	0	1	2	0	0
B4A20	16	2	0	0	0	0	0	0	0	0	0	0	0	0	0	0	0	0	0	0	2	3	0	0	1	2
