# Supplementary material for: Drought-exposure history increases complementarity between plant species in response to a subsequent drought
Source: Nat Commun. 2022 Jun 9;13:3217. doi: 10.1038/s41467-022-30954-9 (PMC9184649; doi:10.1038/s41467-022-30954-9)
Supplement: Supplementary file 6 — Supplementary Data 3 [file 41467_2022_30954_MOESM6_ESM.xlsx]

## Sheet: data
Supplementary Data 3 for Drought-exposure history increases complementarity between plant species in response to a subsequent drought Authors: Yuxin Chen, Anja Vogel, Cameron Wagg, Tianyang Xu, Maitane Iturrate Garcia, Michael Scherer-Lorenzen, Alexandra Weigelt, Nico Eisenhauer, Bernhard Schmid *Correspondence: yuxin.chen@xmu.edu.cn and bernhard.schmid@uzh.ch
Significance tests for the effects of drought-selection history (ambient- vs. drought-selected plants; indicated as "Drought" in the table), plant origination from monoculture field plots or not (Mono) and their interaction on biodiversity effects on productivity, separately for each harvest (before, during and after the drought event in the glasshouse) and biodiversity effect. Biodiversity effec…
		Before drought					During drought					After drought
NE
		df	ddf	F	P		df	ddf	F	P		df	ddf	F	P
	Drought	1	11.7	0.03534	0.854116		1	12.5	1.548	0.236215		1	9.1	13.98	0.00449878
	Mono	1	194.9	0.3984	0.528675		1	208.6	1.942	0.164901		1	206.7	0.4336	0.510984
	Drought:mono	1	107	0.0123	0.911909		1	110.1	2.127	0.147562		1	122.9	0.006808	0.934376
CE
	Drought	1	12	0.02581	0.875035		1	16.9	2.779	0.113956		1	14	21.97	0.001
	Mono	1	147.7	0.3806	0.53824		1	114.7	0.000214	0.988355		1	151	1.0387	0.309754
	Drought:mono	1	110.7	0.06077	0.805733		1	133.1	1.626	0.204491		1	151	0.0042791	0.94793
SE
	Drought	1	15.6	0.5203	0.481435		1	18.3	0.07114	0.792663		1	11.3	9.689	0.00958504
	Mono	1	236	0.0008834	0.976313		1	230.7	0.3568	0.550881		1	166.8	0.08616	0.769477
	Drought:mono	1	178.3	0.1015	0.750453		1	170.4	0.2863	0.593314		1	155.6	0.4617	0.497829
Note: df, numerator degrees of freedom; ddf, denominator degrees of freedom. F and P indicate F ratios and the P values of the significance tests, respectively. Numbers of replicates are the same as those in Table 1 in the main text.
