# Supplementary material for: Drought-exposure history increases complementarity between plant species in response to a subsequent drought
Source: Nat Commun. 2022 Jun 9;13:3217. doi: 10.1038/s41467-022-30954-9 (PMC9184649; doi:10.1038/s41467-022-30954-9)
Supplement: Supplementary file 7 — Supplementary Data 4 [file 41467_2022_30954_MOESM7_ESM.xlsx]

## Sheet: Data
Supplementary Data 4 for Drought-exposure history increases complementarity between plant species in response to a subsequent drought Authors: Yuxin Chen, Anja Vogel, Cameron Wagg, Tianyang Xu, Maitane Iturrate Garcia, Michael Scherer-Lorenzen, Alexandra Weigelt, Nico Eisenhauer, Bernhard Schmid *Correspondence: yuxin.chen@xmu.edu.cn and bernhard.schmid@uzh.ch
Significance tests for the effects of drought-selection history (ambient- vs. drought-selected plants; indicated as "Drought" in the table), functional group richness (FGR; as a linear term) history and their interaction on biodiversity effects on productivity, separately for each harvest (before, during and after the drought event in the glasshouse) and biodiversity effect. Biodiversity effects …
		Before drought					During drought					After drought
NE			(n=242)					(n=241)					(n=206)
		df	ddf	F	P		df	ddf	F	P		df	ddf	F	P
	Drought	1	11.3	0.03502	0.854856		1	12.5	1.953	0.186574		1	8.5	12.5	0.00694666
	FGR	1	218.1	1.395	0.238876		1	219.8	0.6296	0.428356		1	190.4	2.503	0.115316
	Drought:FGR	1	194.1	0.04351	0.834994		1	196.8	1.025	0.312524		1	175.5	0.1374	0.711309
CE			(n=241)					(n=235)					(n=176)
	Drought	1	12.9	0.01832	0.894427		1	17.2	3.835	0.0665803		1	13	25.42	0.001
	FGR	1	204.3	0.6895	0.407313		1	203.7	0.8614	0.354446		1	141	1.47	0.228
	Drought:FGR	1	198.1	0.22	0.639556		1	204.6	0.8176	0.36695		1	141	0.11	0.737
SE			(n=241)					(n=235)					(n=176)
	Drought	1	15.7	0.3552	0.55972		1	17.9	0.3841	0.5432		1	11	8.023	0.0163213
	FGR	1	215.1	0.7218	0.3965		1	207.9	0.7838	0.377009		1	146.9	0.001916	0.965143
	Drought:FGR	1	209.1	0.5077	0.476913		1	207.3	0.1541	0.695016		1	153.8	0.1441	0.704808
Note: df, numerator degrees of freedom; ddf, denominator degrees of freedom. F and P indicate F ratios and the P values of the significance tests, respectively. Numbers within brackets indicate the numbers of mixtures. We excluded 13 mixtures from this analysis because their component species came from field plots with different FGRs.
