# Supplementary material for: Drought-exposure history increases complementarity between plant species in response to a subsequent drought
Source: Nat Commun. 2022 Jun 9;13:3217. doi: 10.1038/s41467-022-30954-9 (PMC9184649; doi:10.1038/s41467-022-30954-9)
Supplement: Supplementary file 10 — Source Data [file 41467_2022_30954_MOESM10_ESM.zip]

Archive with 20 entries (19 files):
- Source Data/
- Source Data/Fig2_grey_points_&_Suppl_Fig1.xlsx
- Source Data/Fig2_red_points.xlsx
- Source Data/Fig3_grey_points.xlsx
- Source Data/Fig3_red_points.xlsx
- Source Data/Fig4_grey_points.xlsx
- Source Data/Fig4_red_points.xlsx
- Source Data/Suppl_Fig2.xlsx
- Source Data/Suppl_Fig3_grey_points.xlsx
- Source Data/Suppl_Fig3_red_points.xlsx
- Source Data/Suppl_Fig4_grey_points.xlsx
- Source Data/Suppl_Fig4_red_points.xlsx
- Source Data/Suppl_Fig5_grey_points.xlsx
- Source Data/Suppl_Fig5_red_points.xlsx
- Source Data/Suppl_Fig6_grey_points.xlsx
- Source Data/Suppl_Fig6_red_points.xlsx
- Source Data/Suppl_Fig7_grey_points.xlsx
- Source Data/Suppl_Fig7_red_points.xlsx
- Source Data/Suppl_Fig8_grey_points.xlsx
- Source Data/Suppl_Fig8_red_points.xlsx
