# Supplementary material for: Drought-exposure history increases complementarity between plant species in response to a subsequent drought
Source: Nat Commun. 2022 Jun 9;13:3217. doi: 10.1038/s41467-022-30954-9 (PMC9184649; doi:10.1038/s41467-022-30954-9)
Supplement: Supplementary file 10 — Source Data [file 41467_2022_30954_MOESM10_ESM.zip › Source Data/Fig2_grey_points_&_Suppl_Fig1.xlsx]

## Sheet: Sheet1
Harvest_time	Diversity_effect	Selection_treatment	Species_composition	mean	lower_bar	upper_bar	Number_of_mixtures
Before_drought	Net_effect	Ambient	Alo.pra|Ave.pub	0.54775	0.123718	0.971782	8
Before_drought	Net_effect	Ambient	Alo.pra|Bel.per	0.279221	-0.26812	0.826562	10
Before_drought	Net_effect	Ambient	Alo.pra|Cre.bie	-1.0265	NA	NA	1
Before_drought	Net_effect	Ambient	Alo.pra|Pla.lan	-0.782312	-1.21673	-0.347899	8
Before_drought	Net_effect	Ambient	Alo.pra|Poa.tri	-0.220083	-0.686884	0.246717	11
Before_drought	Net_effect	Ambient	Ave.pub|Poa.tri	0.805024	0.397177	1.21287	7
Before_drought	Net_effect	Ambient	Ave.pub|Pru.vul	0.347104	-0.097007	0.791215	4
Before_drought	Net_effect	Ambient	Ave.pub|Rum.ace	-0.0716667	-0.934553	0.79122	5
Before_drought	Net_effect	Ambient	Bel.per|Pru.vul	0.555844	0.246156	0.865531	8
Before_drought	Net_effect	Ambient	Bel.per|Rum.ace	1.19354	0.559731	1.82735	12
Before_drought	Net_effect	Ambient	Cre.bie|Pla.lan	2.7735	NA	NA	1
Before_drought	Net_effect	Ambient	Cre.bie|Pla.med	0.280833	NA	NA	1
Before_drought	Net_effect	Ambient	Lot.cor|Rum.ace	-2.1265	NA	NA	1
Before_drought	Net_effect	Ambient	Pla.lan|Pru.vul	0.190833	-0.46406	0.845727	6
Before_drought	Net_effect	Ambient	Pla.lan|Tar.off	-0.229875	-0.687181	0.227431	4
Before_drought	Net_effect	Ambient	Pla.lan|Tri.dub	0.874783	0.52668	1.22289	5
Before_drought	Net_effect	Ambient	Pla.med|Poa.tri	-0.134768	-0.331483	0.0619465	16
Before_drought	Net_effect	Ambient	Pla.med|Tar.off	-0.109822	-0.302608	0.0829632	3
Before_drought	Net_effect	Ambient	Poa.tri|Tar.off	0.0540729	-0.0563715	0.164517	4
Before_drought	Net_effect	Ambient	Poa.tri|Tri.dub	0.983215	0.243067	1.72336	6
Before_drought	Net_effect	Ambient	Pru.vul|Rum.ace	1.82529	1.5689	2.08167	7
Before_drought	Net_effect	Drought	Alo.pra|Ave.pub	-0.207369	-0.841841	0.427103	7
Before_drought	Net_effect	Drought	Alo.pra|Bel.per	-0.2038	-0.467963	0.0603632	10
Before_drought	Net_effect	Drought	Alo.pra|Cre.bie	2.208	NA	NA	1
Before_drought	Net_effect	Drought	Alo.pra|Pla.lan	1.14213	0.585075	1.69917	8
Before_drought	Net_effect	Drought	Alo.pra|Poa.tri	0.113854	-0.262448	0.490156	10
Before_drought	Net_effect	Drought	Ave.pub|Poa.tri	1.03827	0.528406	1.54813	7
Before_drought	Net_effect	Drought	Ave.pub|Pru.vul	0.325458	-0.0829246	0.733841	4
Before_drought	Net_effect	Drought	Ave.pub|Rum.ace	1.23116	0.927608	1.53471	6
Before_drought	Net_effect	Drought	Bel.per|Pru.vul	-0.220969	-0.445576	0.00363899	8
Before_drought	Net_effect	Drought	Bel.per|Rum.ace	1.36975	0.865288	1.87421	12
Before_drought	Net_effect	Drought	Cre.bie|Pla.lan	-1.07175	NA	NA	1
Before_drought	Net_effect	Drought	Cre.bie|Pla.med	-2.046	NA	NA	1
Before_drought	Net_effect	Drought	Lot.cor|Rum.ace	3.05875	NA	NA	1
Before_drought	Net_effect	Drought	Pla.lan|Pru.vul	0.0905	-0.214138	0.395138	7
Before_drought	Net_effect	Drought	Pla.lan|Tar.off	-0.905188	-2.11776	0.307381	4
Before_drought	Net_effect	Drought	Pla.lan|Tri.dub	0.344067	-0.817277	1.50541	5
Before_drought	Net_effect	Drought	Pla.med|Poa.tri	-0.301761	-0.763174	0.159652	15
Before_drought	Net_effect	Drought	Pla.med|Tar.off	-0.520956	-1.36464	0.322733	3
Before_drought	Net_effect	Drought	Poa.tri|Tar.off	0.275917	-0.318964	0.870797	4
Before_drought	Net_effect	Drought	Poa.tri|Tri.dub	1.35423	0.400666	2.3078	5
Before_drought	Net_effect	Drought	Pru.vul|Rum.ace	1.18328	0.503481	1.86308	8
During_drought	Net_effect	Ambient	Alo.pra|Ave.pub	0.10625	0.0575848	0.154915	8
During_drought	Net_effect	Ambient	Alo.pra|Bel.per	0.108375	-0.00974987	0.2265	10
During_drought	Net_effect	Ambient	Alo.pra|Cre.bie	0.125833	NA	NA	1
During_drought	Net_effect	Ambient	Alo.pra|Pla.lan	-0.118542	-0.234029	-0.00305414	8
During_drought	Net_effect	Ambient	Alo.pra|Poa.tri	-0.00628788	-0.0882531	0.0756773	11
During_drought	Net_effect	Ambient	Ave.pub|Poa.tri	0.0416667	-0.0188458	0.102179	7
During_drought	Net_effect	Ambient	Ave.pub|Pru.vul	0.0116667	-0.0503957	0.073729	4
During_drought	Net_effect	Ambient	Ave.pub|Rum.ace	0.0428333	-0.0963636	0.18203	5
During_drought	Net_effect	Ambient	Bel.per|Pru.vul	0.0165625	-0.0385382	0.0716632	8
During_drought	Net_effect	Ambient	Bel.per|Rum.ace	-0.0304167	-0.116069	0.0552361	12
During_drought	Net_effect	Ambient	Cre.bie|Pla.lan	0.655	NA	NA	1
During_drought	Net_effect	Ambient	Cre.bie|Pla.med	0.0358333	NA	NA	1
During_drought	Net_effect	Ambient	Lot.cor|Rum.ace	-0.615	NA	NA	1
During_drought	Net_effect	Ambient	Pla.lan|Pru.vul	-0.01375	-0.187424	0.159924	6
During_drought	Net_effect	Ambient	Pla.lan|Tar.off	-0.131875	-0.242382	-0.0213678	4
During_drought	Net_effect	Ambient	Pla.lan|Tri.dub	0.0995	0.00176183	0.197238	5
During_drought	Net_effect	Ambient	Pla.med|Poa.tri	-0.213984	-0.257227	-0.170742	16
During_drought	Net_effect	Ambient	Pla.med|Tar.off	-0.0172778	-0.140285	0.105729	3
During_drought	Net_effect	Ambient	Poa.tri|Tar.off	-0.300104	-0.34967	-0.250538	4
During_drought	Net_effect	Ambient	Poa.tri|Tri.dub	0.0109028	-0.0915027	0.113308	6
During_drought	Net_effect	Ambient	Pru.vul|Rum.ace	0.11375	0.0449043	0.182596	7
During_drought	Net_effect	Drought	Alo.pra|Ave.pub	-0.0332143	-0.124916	0.0584874	7
During_drought	Net_effect	Drought	Alo.pra|Bel.per	-0.13625	-0.188491	-0.0840089	10
During_drought	Net_effect	Drought	Alo.pra|Cre.bie	NA	NA	NA	0
During_drought	Net_effect	Drought	Alo.pra|Pla.lan	-0.137708	-0.23653	-0.0388871	8
During_drought	Net_effect	Drought	Alo.pra|Poa.tri	-0.124333	-0.218553	-0.0301139	10
During_drought	Net_effect	Drought	Ave.pub|Poa.tri	-0.0603571	-0.096505	-0.0242093	7
During_drought	Net_effect	Drought	Ave.pub|Pru.vul	-0.226354	-0.333235	-0.119473	4
During_drought	Net_effect	Drought	Ave.pub|Rum.ace	0.131285	0.0413809	0.221189	6
During_drought	Net_effect	Drought	Bel.per|Pru.vul	-0.019375	-0.0845854	0.0458354	8
During_drought	Net_effect	Drought	Bel.per|Rum.ace	0.0608333	-0.0161067	0.137773	12
During_drought	Net_effect	Drought	Cre.bie|Pla.lan	-0.12	NA	NA	1
During_drought	Net_effect	Drought	Cre.bie|Pla.med	-0.125	NA	NA	1
During_drought	Net_effect	Drought	Lot.cor|Rum.ace	-0.0675	NA	NA	1
During_drought	Net_effect	Drought	Pla.lan|Pru.vul	-0.0630357	-0.108052	-0.0180193	7
During_drought	Net_effect	Drought	Pla.lan|Tar.off	-0.035625	-0.280366	0.209116	4
During_drought	Net_effect	Drought	Pla.lan|Tri.dub	0.099	-0.165306	0.363306	5
During_drought	Net_effect	Drought	Pla.med|Poa.tri	-0.297528	-0.332172	-0.262884	15
During_drought	Net_effect	Drought	Pla.med|Tar.off	-0.0790556	-0.397048	0.238937	3
During_drought	Net_effect	Drought	Poa.tri|Tar.off	0.0182292	-0.0765101	0.112968	4
During_drought	Net_effect	Drought	Poa.tri|Tri.dub	0.181917	0.13813	0.225703	5
During_drought	Net_effect	Drought	Pru.vul|Rum.ace	0.0823437	0.0105499	0.154138	8
After_drought	Net_effect	Ambient	Alo.pra|Ave.pub	0.0517708	-0.00413141	0.107673	8
After_drought	Net_effect	Ambient	Alo.pra|Bel.per	-0.031	-0.0873844	0.0253844	10
After_drought	Net_effect	Ambient	Alo.pra|Cre.bie	0.08	NA	NA	1
After_drought	Net_effect	Ambient	Alo.pra|Pla.lan	0.164583	0.0835424	0.245624	8
After_drought	Net_effect	Ambient	Alo.pra|Poa.tri	0.0267803	-0.0241371	0.0776977	11
After_drought	Net_effect	Ambient	Ave.pub|Poa.tri	-0.0490972	-0.134534	0.0363394	6
After_drought	Net_effect	Ambient	Ave.pub|Pru.vul	-0.03	-0.114601	0.0546008	4
After_drought	Net_effect	Ambient	Ave.pub|Rum.ace	-0.21025	-0.305803	-0.114697	5
After_drought	Net_effect	Ambient	Bel.per|Pru.vul	-0.0665625	-0.144564	0.0114395	8
After_drought	Net_effect	Ambient	Bel.per|Rum.ace	-0.0025	-0.0820155	0.0770155	10
After_drought	Net_effect	Ambient	Cre.bie|Pla.lan	NA	NA	NA	0
After_drought	Net_effect	Ambient	Cre.bie|Pla.med	0.08	NA	NA	1
After_drought	Net_effect	Ambient	Lot.cor|Rum.ace	-0.465	NA	NA	1
After_drought	Net_effect	Ambient	Pla.lan|Pru.vul	0.118333	-0.012508	0.249175	3
After_drought	Net_effect	Ambient	Pla.lan|Tar.off	0.2675	-0.065	0.6	2
After_drought	Net_effect	Ambient	Pla.lan|Tri.dub	0.01	-0.07	0.09	2
After_drought	Net_effect	Ambient	Pla.med|Poa.tri	-0.100542	-0.14576	-0.0553235	14
After_drought	Net_effect	Ambient	Pla.med|Tar.off	0.0375	-0.03	0.105	2
After_drought	Net_effect	Ambient	Poa.tri|Tar.off	0.250208	0.180835	0.319581	4
After_drought	Net_effect	Ambient	Poa.tri|Tri.dub	-0.115	-0.203746	-0.0262536	4
After_drought	Net_effect	Ambient	Pru.vul|Rum.ace	0.069375	-0.0769984	0.215748	6
After_drought	Net_effect	Drought	Alo.pra|Ave.pub	0.190278	0.133436	0.24712	6
After_drought	Net_effect	Drought	Alo.pra|Bel.per	0.149375	0.062909	0.235841	10
After_drought	Net_effect	Drought	Alo.pra|Cre.bie	NA	NA	NA	0
After_drought	Net_effect	Drought	Alo.pra|Pla.lan	0.214643	0.148262	0.281023	7
After_drought	Net_effect	Drought	Alo.pra|Poa.tri	0.0887037	0.0680569	0.10935	9
After_drought	Net_effect	Drought	Ave.pub|Poa.tri	0.0817262	0.00310351	0.160349	7
After_drought	Net_effect	Drought	Ave.pub|Pru.vul	-0.0479167	-0.207105	0.111271	4
After_drought	Net_effect	Drought	Ave.pub|Rum.ace	-0.149236	-0.248443	-0.0500292	6
After_drought	Net_effect	Drought	Bel.per|Pru.vul	0.17375	0.117626	0.229874	8
After_drought	Net_effect	Drought	Bel.per|Rum.ace	0.173636	0.114409	0.232864	11
After_drought	Net_effect	Drought	Cre.bie|Pla.lan	NA	NA	NA	0
After_drought	Net_effect	Drought	Cre.bie|Pla.med	0.0758333	NA	NA	1
After_drought	Net_effect	Drought	Lot.cor|Rum.ace	-0.2975	NA	NA	1
After_drought	Net_effect	Drought	Pla.lan|Pru.vul	0.1275	0.0906727	0.164327	3
After_drought	Net_effect	Drought	Pla.lan|Tar.off	0.1875	0.0925	0.2825	2
After_drought	Net_effect	Drought	Pla.lan|Tri.dub	0.17	-0.09	0.43	2
After_drought	Net_effect	Drought	Pla.med|Poa.tri	-0.0441111	-0.109815	0.0215932	15
After_drought	Net_effect	Drought	Pla.med|Tar.off	0.1325	0.01	0.255	2
After_drought	Net_effect	Drought	Poa.tri|Tar.off	0.0158333	-0.0695015	0.101168	4
After_drought	Net_effect	Drought	Poa.tri|Tri.dub	0.190417	0.110867	0.269966	4
After_drought	Net_effect	Drought	Pru.vul|Rum.ace	0.07125	0.0103429	0.132157	7
Before_drought	Complementarity_effect	Ambient	Alo.pra|Ave.pub	0.510516	0.219197	0.801835	8
Before_drought	Complementarity_effect	Ambient	Alo.pra|Bel.per	0.0396531	-0.334846	0.414152	10
Before_drought	Complementarity_effect	Ambient	Alo.pra|Cre.bie	-1.02519	NA	NA	1
Before_drought	Complementarity_effect	Ambient	Alo.pra|Pla.lan	-0.529588	-0.87079	-0.188386	8
Before_drought	Complementarity_effect	Ambient	Alo.pra|Poa.tri	-0.0628618	-0.413008	0.287284	11
Before_drought	Complementarity_effect	Ambient	Ave.pub|Poa.tri	0.43211	0.113514	0.750707	7
Before_drought	Complementarity_effect	Ambient	Ave.pub|Pru.vul	0.279547	-0.120037	0.679131	4
Before_drought	Complementarity_effect	Ambient	Ave.pub|Rum.ace	0.303517	-0.262079	0.869113	5
Before_drought	Complementarity_effect	Ambient	Bel.per|Pru.vul	0.588741	0.260718	0.916764	8
Before_drought	Complementarity_effect	Ambient	Bel.per|Rum.ace	0.262101	-0.0663485	0.59055	12
Before_drought	Complementarity_effect	Ambient	Cre.bie|Pla.lan	1.37977	NA	NA	1
Before_drought	Complementarity_effect	Ambient	Cre.bie|Pla.med	0.840626	NA	NA	1
Before_drought	Complementarity_effect	Ambient	Lot.cor|Rum.ace	-1.40802	NA	NA	1
Before_drought	Complementarity_effect	Ambient	Pla.lan|Pru.vul	-0.360345	-0.742957	0.0222662	6
Before_drought	Complementarity_effect	Ambient	Pla.lan|Tar.off	-0.136258	-0.614762	0.342247	4
Before_drought	Complementarity_effect	Ambient	Pla.lan|Tri.dub	-0.113364	-0.51851	0.291782	5
Before_drought	Complementarity_effect	Ambient	Pla.med|Poa.tri	-0.0342068	-0.244901	0.176488	16
Before_drought	Complementarity_effect	Ambient	Pla.med|Tar.off	0.200577	-0.254502	0.655655	3
Before_drought	Complementarity_effect	Ambient	Poa.tri|Tar.off	0.0198913	-0.215262	0.255045	4
Before_drought	Complementarity_effect	Ambient	Poa.tri|Tri.dub	-0.221379	-0.619796	0.177039	6
Before_drought	Complementarity_effect	Ambient	Pru.vul|Rum.ace	0.990903	0.904847	1.07696	7
Before_drought	Complementarity_effect	Drought	Alo.pra|Ave.pub	-0.00603271	-0.424304	0.412239	7
Before_drought	Complementarity_effect	Drought	Alo.pra|Bel.per	0.0180019	-0.224811	0.260815	10
Before_drought	Complementarity_effect	Drought	Alo.pra|Cre.bie	NA	NA	NA	0
Before_drought	Complementarity_effect	Drought	Alo.pra|Pla.lan	0.821384	0.460886	1.18188	8
Before_drought	Complementarity_effect	Drought	Alo.pra|Poa.tri	0.0741946	-0.275921	0.42431	10
Before_drought	Complementarity_effect	Drought	Ave.pub|Poa.tri	0.67907	0.276731	1.08141	7
Before_drought	Complementarity_effect	Drought	Ave.pub|Pru.vul	0.45355	0.0036306	0.903469	4
Before_drought	Complementarity_effect	Drought	Ave.pub|Rum.ace	0.786465	0.579131	0.993799	6
Before_drought	Complementarity_effect	Drought	Bel.per|Pru.vul	-0.242231	-0.490089	0.00562648	8
Before_drought	Complementarity_effect	Drought	Bel.per|Rum.ace	0.577929	0.322133	0.833726	12
Before_drought	Complementarity_effect	Drought	Cre.bie|Pla.lan	-1.16453	NA	NA	1
Before_drought	Complementarity_effect	Drought	Cre.bie|Pla.med	-1.35879	NA	NA	1
Before_drought	Complementarity_effect	Drought	Lot.cor|Rum.ace	1.25941	NA	NA	1
Before_drought	Complementarity_effect	Drought	Pla.lan|Pru.vul	-0.588954	-0.873863	-0.304046	7
Before_drought	Complementarity_effect	Drought	Pla.lan|Tar.off	-0.417937	-1.1906	0.354726	4
Before_drought	Complementarity_effect	Drought	Pla.lan|Tri.dub	-0.16515	-0.727357	0.397056	5
Before_drought	Complementarity_effect	Drought	Pla.med|Poa.tri	-0.0481212	-0.363364	0.267122	15
Before_drought	Complementarity_effect	Drought	Pla.med|Tar.off	-0.510682	-1.13524	0.11388	3
Before_drought	Complementarity_effect	Drought	Poa.tri|Tar.off	0.026734	-0.529885	0.583353	4
Before_drought	Complementarity_effect	Drought	Poa.tri|Tri.dub	-0.0214687	-0.486736	0.443799	5
Before_drought	Complementarity_effect	Drought	Pru.vul|Rum.ace	0.566095	0.235132	0.897057	8
During_drought	Complementarity_effect	Ambient	Alo.pra|Ave.pub	0.147709	0.0322604	0.263158	8
During_drought	Complementarity_effect	Ambient	Alo.pra|Bel.per	0.109958	-0.076986	0.296902	10
During_drought	Complementarity_effect	Ambient	Alo.pra|Cre.bie	0.520826	NA	NA	1
During_drought	Complementarity_effect	Ambient	Alo.pra|Pla.lan	-0.0466931	-0.223191	0.129805	8
During_drought	Complementarity_effect	Ambient	Alo.pra|Poa.tri	-0.0137913	-0.158553	0.13097	11
During_drought	Complementarity_effect	Ambient	Ave.pub|Poa.tri	0.113113	-0.0557112	0.281937	7
During_drought	Complementarity_effect	Ambient	Ave.pub|Pru.vul	-0.0676043	-0.2406	0.105391	4
During_drought	Complementarity_effect	Ambient	Ave.pub|Rum.ace	0.186254	-0.0732702	0.445779	5
During_drought	Complementarity_effect	Ambient	Bel.per|Pru.vul	0.0371299	-0.0894049	0.163665	8
During_drought	Complementarity_effect	Ambient	Bel.per|Rum.ace	-0.0802407	-0.220377	0.059896	12
During_drought	Complementarity_effect	Ambient	Cre.bie|Pla.lan	0.779752	NA	NA	1
During_drought	Complementarity_effect	Ambient	Cre.bie|Pla.med	0.103479	NA	NA	1
During_drought	Complementarity_effect	Ambient	Lot.cor|Rum.ace	-0.753097	NA	NA	1
During_drought	Complementarity_effect	Ambient	Pla.lan|Pru.vul	-0.281891	-0.474988	-0.0887932	6
During_drought	Complementarity_effect	Ambient	Pla.lan|Tar.off	-0.218275	-0.436557	7.23046e-06	4
During_drought	Complementarity_effect	Ambient	Pla.lan|Tri.dub	-0.453428	-0.569138	-0.337719	3
During_drought	Complementarity_effect	Ambient	Pla.med|Poa.tri	0.0621857	-0.065052	0.189423	16
During_drought	Complementarity_effect	Ambient	Pla.med|Tar.off	-0.024916	-0.366248	0.316416	3
During_drought	Complementarity_effect	Ambient	Poa.tri|Tar.off	-0.253171	-0.415583	-0.0907593	4
During_drought	Complementarity_effect	Ambient	Poa.tri|Tri.dub	-0.198142	-0.466007	0.0697238	4
During_drought	Complementarity_effect	Ambient	Pru.vul|Rum.ace	0.0569233	-0.0666337	0.18048	7
During_drought	Complementarity_effect	Drought	Alo.pra|Ave.pub	0.0212534	-0.144196	0.186703	7
During_drought	Complementarity_effect	Drought	Alo.pra|Bel.per	-0.225233	-0.344165	-0.1063	10
During_drought	Complementarity_effect	Drought	Alo.pra|Cre.bie	NA	NA	NA	0
During_drought	Complementarity_effect	Drought	Alo.pra|Pla.lan	-0.0902737	-0.287292	0.106745	8
During_drought	Complementarity_effect	Drought	Alo.pra|Poa.tri	-0.221509	-0.359573	-0.0834457	10
During_drought	Complementarity_effect	Drought	Ave.pub|Poa.tri	-0.00697248	-0.143709	0.129764	7
During_drought	Complementarity_effect	Drought	Ave.pub|Pru.vul	-0.43645	-0.562963	-0.309937	4
During_drought	Complementarity_effect	Drought	Ave.pub|Rum.ace	0.162092	-0.0136057	0.337789	6
During_drought	Complementarity_effect	Drought	Bel.per|Pru.vul	-0.109956	-0.239577	0.0196647	8
During_drought	Complementarity_effect	Drought	Bel.per|Rum.ace	0.159272	0.0218668	0.296678	12
During_drought	Complementarity_effect	Drought	Cre.bie|Pla.lan	-0.438603	NA	NA	1
During_drought	Complementarity_effect	Drought	Cre.bie|Pla.med	-0.310074	NA	NA	1
During_drought	Complementarity_effect	Drought	Lot.cor|Rum.ace	-0.13966	NA	NA	1
During_drought	Complementarity_effect	Drought	Pla.lan|Pru.vul	-0.427927	-0.486269	-0.369585	7
During_drought	Complementarity_effect	Drought	Pla.lan|Tar.off	-0.0438003	-0.396164	0.308563	4
During_drought	Complementarity_effect	Drought	Pla.lan|Tri.dub	-0.278055	-0.587989	0.0318785	4
During_drought	Complementarity_effect	Drought	Pla.med|Poa.tri	-0.31503	-0.369575	-0.260485	15
During_drought	Complementarity_effect	Drought	Pla.med|Tar.off	-0.163086	-0.622178	0.296005	3
During_drought	Complementarity_effect	Drought	Poa.tri|Tar.off	0.0719917	-0.182252	0.326235	4
During_drought	Complementarity_effect	Drought	Poa.tri|Tri.dub	0.0716747	-0.123869	0.267219	4
During_drought	Complementarity_effect	Drought	Pru.vul|Rum.ace	0.0758016	-0.0910032	0.242606	8
After_drought	Complementarity_effect	Ambient	Alo.pra|Ave.pub	0.334444	0.187204	0.481685	8
After_drought	Complementarity_effect	Ambient	Alo.pra|Bel.per	0.0988333	-0.0382368	0.235903	10
After_drought	Complementarity_effect	Ambient	Alo.pra|Cre.bie	NA	NA	NA	0
After_drought	Complementarity_effect	Ambient	Alo.pra|Pla.lan	0.0388294	-0.282648	0.360307	2
After_drought	Complementarity_effect	Ambient	Alo.pra|Poa.tri	0.166122	0.0473182	0.284925	11
After_drought	Complementarity_effect	Ambient	Ave.pub|Poa.tri	-0.0889229	-0.277681	0.0998356	6
After_drought	Complementarity_effect	Ambient	Ave.pub|Pru.vul	-0.0357226	-0.255956	0.184511	4
After_drought	Complementarity_effect	Ambient	Ave.pub|Rum.ace	-0.104665	-0.385235	0.175906	5
After_drought	Complementarity_effect	Ambient	Bel.per|Pru.vul	0.0231119	-0.142996	0.18922	8
After_drought	Complementarity_effect	Ambient	Bel.per|Rum.ace	-0.156214	-0.29061	-0.0218171	10
After_drought	Complementarity_effect	Ambient	Cre.bie|Pla.lan	NA	NA	NA	0
After_drought	Complementarity_effect	Ambient	Cre.bie|Pla.med	NA	NA	NA	0
After_drought	Complementarity_effect	Ambient	Lot.cor|Rum.ace	-0.705927	NA	NA	1
After_drought	Complementarity_effect	Ambient	Pla.lan|Pru.vul	1.20934	NA	NA	1
After_drought	Complementarity_effect	Ambient	Pla.lan|Tar.off	NA	NA	NA	0
After_drought	Complementarity_effect	Ambient	Pla.lan|Tri.dub	NA	NA	NA	0
After_drought	Complementarity_effect	Ambient	Pla.med|Poa.tri	-0.191769	-0.284037	-0.0995021	14
After_drought	Complementarity_effect	Ambient	Pla.med|Tar.off	NA	NA	NA	0
After_drought	Complementarity_effect	Ambient	Poa.tri|Tar.off	0.449119	NA	NA	1
After_drought	Complementarity_effect	Ambient	Poa.tri|Tri.dub	-0.413615	-0.484548	-0.342682	4
After_drought	Complementarity_effect	Ambient	Pru.vul|Rum.ace	0.0203734	-0.228865	0.269612	6
After_drought	Complementarity_effect	Drought	Alo.pra|Ave.pub	0.591078	0.540343	0.641812	6
After_drought	Complementarity_effect	Drought	Alo.pra|Bel.per	0.392911	0.31202	0.473801	10
After_drought	Complementarity_effect	Drought	Alo.pra|Cre.bie	NA	NA	NA	0
After_drought	Complementarity_effect	Drought	Alo.pra|Pla.lan	0.0538929	-0.154207	0.261993	3
After_drought	Complementarity_effect	Drought	Alo.pra|Poa.tri	0.387437	0.319836	0.455039	9
After_drought	Complementarity_effect	Drought	Ave.pub|Poa.tri	0.228865	0.0488318	0.408899	7
After_drought	Complementarity_effect	Drought	Ave.pub|Pru.vul	0.0983605	-0.224052	0.420773	4
After_drought	Complementarity_effect	Drought	Ave.pub|Rum.ace	-0.246268	-0.423798	-0.0687392	6
After_drought	Complementarity_effect	Drought	Bel.per|Pru.vul	0.596259	0.525328	0.66719	8
After_drought	Complementarity_effect	Drought	Bel.per|Rum.ace	0.150533	0.0339688	0.267097	11
After_drought	Complementarity_effect	Drought	Cre.bie|Pla.lan	NA	NA	NA	0
After_drought	Complementarity_effect	Drought	Cre.bie|Pla.med	NA	NA	NA	0
After_drought	Complementarity_effect	Drought	Lot.cor|Rum.ace	0.275047	NA	NA	1
After_drought	Complementarity_effect	Drought	Pla.lan|Pru.vul	1.11707	1.04163	1.1925	2
After_drought	Complementarity_effect	Drought	Pla.lan|Tar.off	0.924388	NA	NA	1
After_drought	Complementarity_effect	Drought	Pla.lan|Tri.dub	0.246898	-0.395464	0.889261	2
After_drought	Complementarity_effect	Drought	Pla.med|Poa.tri	0.127128	-0.0249849	0.27924	15
After_drought	Complementarity_effect	Drought	Pla.med|Tar.off	NA	NA	NA	0
After_drought	Complementarity_effect	Drought	Poa.tri|Tar.off	0.50599	NA	NA	1
After_drought	Complementarity_effect	Drought	Poa.tri|Tri.dub	0.561372	0.443901	0.678842	4
After_drought	Complementarity_effect	Drought	Pru.vul|Rum.ace	0.271385	0.139287	0.403483	7
Before_drought	Selection_effect	Ambient	Alo.pra|Ave.pub	-0.00721587	-0.27345	0.259018	8
Before_drought	Selection_effect	Ambient	Alo.pra|Bel.per	0.525906	0.414881	0.63693	10
Before_drought	Selection_effect	Ambient	Alo.pra|Cre.bie	0.156589	NA	NA	1
Before_drought	Selection_effect	Ambient	Alo.pra|Pla.lan	-0.0366867	-0.176717	0.103344	8
Before_drought	Selection_effect	Ambient	Alo.pra|Poa.tri	-0.0834415	-0.145504	-0.0213793	11
Before_drought	Selection_effect	Ambient	Ave.pub|Poa.tri	0.475604	0.286402	0.664805	7
Before_drought	Selection_effect	Ambient	Ave.pub|Pru.vul	-0.0638992	-0.173931	0.0461321	4
Before_drought	Selection_effect	Ambient	Ave.pub|Rum.ace	-0.538631	-0.935178	-0.142084	5
Before_drought	Selection_effect	Ambient	Bel.per|Pru.vul	-0.296162	-0.44491	-0.147414	8
Before_drought	Selection_effect	Ambient	Bel.per|Rum.ace	0.564288	0.409092	0.719484	12
Before_drought	Selection_effect	Ambient	Cre.bie|Pla.lan	0.932594	NA	NA	1
Before_drought	Selection_effect	Ambient	Cre.bie|Pla.med	-0.652548	NA	NA	1
Before_drought	Selection_effect	Ambient	Lot.cor|Rum.ace	-0.379435	NA	NA	1
Before_drought	Selection_effect	Ambient	Pla.lan|Pru.vul	0.659374	0.393696	0.925051	6
Before_drought	Selection_effect	Ambient	Pla.lan|Tar.off	-0.0497561	-0.233397	0.133884	4
Before_drought	Selection_effect	Ambient	Pla.lan|Tri.dub	0.80648	0.591517	1.02144	5
Before_drought	Selection_effect	Ambient	Pla.med|Poa.tri	-0.117429	-0.244921	0.0100636	16
Before_drought	Selection_effect	Ambient	Pla.med|Tar.off	-0.397705	-0.649663	-0.145747	3
Before_drought	Selection_effect	Ambient	Poa.tri|Tar.off	0.169095	0.121828	0.216362	4
Before_drought	Selection_effect	Ambient	Poa.tri|Tri.dub	1.02073	0.838043	1.20341	6
Before_drought	Selection_effect	Ambient	Pru.vul|Rum.ace	0.776041	0.59123	0.960852	7
Before_drought	Selection_effect	Drought	Alo.pra|Ave.pub	0.0874443	-0.107278	0.282166	7
Before_drought	Selection_effect	Drought	Alo.pra|Bel.per	-0.104343	-0.313121	0.104436	10
Before_drought	Selection_effect	Drought	Alo.pra|Cre.bie	NA	NA	NA	0
Before_drought	Selection_effect	Drought	Alo.pra|Pla.lan	-0.247815	-0.381372	-0.114259	8
Before_drought	Selection_effect	Drought	Alo.pra|Poa.tri	-0.247942	-0.474723	-0.0211603	10
Before_drought	Selection_effect	Drought	Ave.pub|Poa.tri	0.193083	-0.117861	0.504027	7
Before_drought	Selection_effect	Drought	Ave.pub|Pru.vul	-0.193063	-0.367478	-0.0186479	4
Before_drought	Selection_effect	Drought	Ave.pub|Rum.ace	0.581905	0.469357	0.694453	6
Before_drought	Selection_effect	Drought	Bel.per|Pru.vul	0.0949627	-0.0493975	0.239323	8
Before_drought	Selection_effect	Drought	Bel.per|Rum.ace	0.667411	0.573759	0.761062	12
Before_drought	Selection_effect	Drought	Cre.bie|Pla.lan	0.533266	NA	NA	1
Before_drought	Selection_effect	Drought	Cre.bie|Pla.med	-0.446861	NA	NA	1
Before_drought	Selection_effect	Drought	Lot.cor|Rum.ace	1.21352	NA	NA	1
Before_drought	Selection_effect	Drought	Pla.lan|Pru.vul	0.752274	0.679026	0.825523	7
Before_drought	Selection_effect	Drought	Pla.lan|Tar.off	0.22059	-0.00285629	0.444036	4
Before_drought	Selection_effect	Drought	Pla.lan|Tri.dub	0.712446	0.393025	1.03187	5
Before_drought	Selection_effect	Drought	Pla.med|Poa.tri	0.00225841	-0.120656	0.125173	15
Before_drought	Selection_effect	Drought	Pla.med|Tar.off	0.523365	0.50541	0.541319	3
Before_drought	Selection_effect	Drought	Poa.tri|Tar.off	0.52605	0.329168	0.722932	4
Before_drought	Selection_effect	Drought	Poa.tri|Tri.dub	0.994801	0.789892	1.19971	5
Before_drought	Selection_effect	Drought	Pru.vul|Rum.ace	0.393014	0.0210952	0.764933	8
During_drought	Selection_effect	Ambient	Alo.pra|Ave.pub	0.0841346	0.0139947	0.154275	8
During_drought	Selection_effect	Ambient	Alo.pra|Bel.per	0.0644841	-0.0129794	0.141948	10
During_drought	Selection_effect	Ambient	Alo.pra|Cre.bie	-0.381348	NA	NA	1
During_drought	Selection_effect	Ambient	Alo.pra|Pla.lan	-0.205927	-0.260653	-0.151201	8
During_drought	Selection_effect	Ambient	Alo.pra|Poa.tri	-0.00547871	-0.0585486	0.0475911	11
During_drought	Selection_effect	Ambient	Ave.pub|Poa.tri	-0.0686032	-0.169375	0.0321691	7
During_drought	Selection_effect	Ambient	Ave.pub|Pru.vul	0.0340372	-0.0898257	0.1579	4
During_drought	Selection_effect	Ambient	Ave.pub|Rum.ace	-0.242541	-0.389598	-0.0954847	5
During_drought	Selection_effect	Ambient	Bel.per|Pru.vul	0.0359804	-0.0050501	0.077011	8
During_drought	Selection_effect	Ambient	Bel.per|Rum.ace	0.150498	0.122056	0.178941	12
During_drought	Selection_effect	Ambient	Cre.bie|Pla.lan	0.216766	NA	NA	1
During_drought	Selection_effect	Ambient	Cre.bie|Pla.med	0.15851	NA	NA	1
During_drought	Selection_effect	Ambient	Lot.cor|Rum.ace	-0.218735	NA	NA	1
During_drought	Selection_effect	Ambient	Pla.lan|Pru.vul	0.300767	0.163506	0.438029	6
During_drought	Selection_effect	Ambient	Pla.lan|Tar.off	-0.0911009	-0.106515	-0.0756864	4
During_drought	Selection_effect	Ambient	Pla.lan|Tri.dub	0.520174	0.512193	0.528154	3
During_drought	Selection_effect	Ambient	Pla.med|Poa.tri	-0.503994	-0.556622	-0.451366	16
During_drought	Selection_effect	Ambient	Pla.med|Tar.off	-0.168964	-0.321941	-0.0159871	3
During_drought	Selection_effect	Ambient	Poa.tri|Tar.off	-0.404839	-0.452652	-0.357025	4
During_drought	Selection_effect	Ambient	Poa.tri|Tri.dub	0.179663	0.135878	0.223448	4
During_drought	Selection_effect	Ambient	Pru.vul|Rum.ace	0.260242	0.212995	0.30749	7
During_drought	Selection_effect	Drought	Alo.pra|Ave.pub	0.0862849	0.0303135	0.142256	7
During_drought	Selection_effect	Drought	Alo.pra|Bel.per	-0.081113	-0.16468	0.00245367	10
During_drought	Selection_effect	Drought	Alo.pra|Cre.bie	NA	NA	NA	0
During_drought	Selection_effect	Drought	Alo.pra|Pla.lan	-0.0897926	-0.166193	-0.0133922	8
During_drought	Selection_effect	Drought	Alo.pra|Poa.tri	0.0741712	-0.00946534	0.157808	10
During_drought	Selection_effect	Drought	Ave.pub|Poa.tri	-0.161611	-0.233977	-0.0892451	7
During_drought	Selection_effect	Drought	Ave.pub|Pru.vul	0.0101713	-0.0985532	0.118896	4
During_drought	Selection_effect	Drought	Ave.pub|Rum.ace	0.0229284	-0.0518756	0.0977324	6
During_drought	Selection_effect	Drought	Bel.per|Pru.vul	0.0610739	-0.0464954	0.168643	8
During_drought	Selection_effect	Drought	Bel.per|Rum.ace	-0.170726	-0.247604	-0.0938485	12
During_drought	Selection_effect	Drought	Cre.bie|Pla.lan	0.269022	NA	NA	1
During_drought	Selection_effect	Drought	Cre.bie|Pla.med	-0.169865	NA	NA	1
During_drought	Selection_effect	Drought	Lot.cor|Rum.ace	-0.219078	NA	NA	1
During_drought	Selection_effect	Drought	Pla.lan|Pru.vul	0.359738	0.316732	0.402745	7
During_drought	Selection_effect	Drought	Pla.lan|Tar.off	-0.0188016	-0.137962	0.100359	4
During_drought	Selection_effect	Drought	Pla.lan|Tri.dub	0.337259	0.106938	0.56758	4
During_drought	Selection_effect	Drought	Pla.med|Poa.tri	-0.345928	-0.410689	-0.281167	15
During_drought	Selection_effect	Drought	Pla.med|Tar.off	-0.0345211	-0.147391	0.0783491	3
During_drought	Selection_effect	Drought	Poa.tri|Tar.off	-0.166668	-0.416363	0.0830273	4
During_drought	Selection_effect	Drought	Poa.tri|Tri.dub	0.296818	0.215641	0.377996	4
During_drought	Selection_effect	Drought	Pru.vul|Rum.ace	0.109342	-0.017703	0.236387	8
After_drought	Selection_effect	Ambient	Alo.pra|Ave.pub	-0.316717	-0.402506	-0.230929	8
After_drought	Selection_effect	Ambient	Alo.pra|Bel.per	-0.24448	-0.338938	-0.150023	10
After_drought	Selection_effect	Ambient	Alo.pra|Cre.bie	NA	NA	NA	0
After_drought	Selection_effect	Ambient	Alo.pra|Pla.lan	0.413742	0.328973	0.49851	2
After_drought	Selection_effect	Ambient	Alo.pra|Poa.tri	-0.102779	-0.168382	-0.0371759	11
After_drought	Selection_effect	Ambient	Ave.pub|Poa.tri	-0.0232495	-0.123668	0.0771689	6
After_drought	Selection_effect	Ambient	Ave.pub|Pru.vul	-0.0555362	-0.146733	0.0356605	4
After_drought	Selection_effect	Ambient	Ave.pub|Rum.ace	-0.26335	-0.40832	-0.11838	5
After_drought	Selection_effect	Ambient	Bel.per|Pru.vul	-0.127264	-0.191809	-0.0627189	8
After_drought	Selection_effect	Ambient	Bel.per|Rum.ace	0.163865	0.0944929	0.233238	10
After_drought	Selection_effect	Ambient	Cre.bie|Pla.lan	NA	NA	NA	0
After_drought	Selection_effect	Ambient	Cre.bie|Pla.med	NA	NA	NA	0
After_drought	Selection_effect	Ambient	Lot.cor|Rum.ace	0.182574	NA	NA	1
After_drought	Selection_effect	Ambient	Pla.lan|Pru.vul	-1.21347	NA	NA	1
After_drought	Selection_effect	Ambient	Pla.lan|Tar.off	NA	NA	NA	0
After_drought	Selection_effect	Ambient	Pla.lan|Tri.dub	NA	NA	NA	0
After_drought	Selection_effect	Ambient	Pla.med|Poa.tri	-0.0415478	-0.10988	0.0267846	14
After_drought	Selection_effect	Ambient	Pla.med|Tar.off	NA	NA	NA	0
After_drought	Selection_effect	Ambient	Poa.tri|Tar.off	0.152618	NA	NA	1
After_drought	Selection_effect	Ambient	Poa.tri|Tri.dub	0.239456	0.171552	0.30736	4
After_drought	Selection_effect	Ambient	Pru.vul|Rum.ace	0.0669578	-0.0409026	0.174818	6
After_drought	Selection_effect	Drought	Alo.pra|Ave.pub	-0.393304	-0.452087	-0.33452	6
After_drought	Selection_effect	Drought	Alo.pra|Bel.per	-0.215747	-0.271534	-0.15996	10
After_drought	Selection_effect	Drought	Alo.pra|Cre.bie	NA	NA	NA	0
After_drought	Selection_effect	Drought	Alo.pra|Pla.lan	0.274562	0.246006	0.303119	3
After_drought	Selection_effect	Drought	Alo.pra|Poa.tri	-0.228644	-0.307117	-0.150171	9
After_drought	Selection_effect	Drought	Ave.pub|Poa.tri	-0.179171	-0.251322	-0.107021	7
After_drought	Selection_effect	Drought	Ave.pub|Pru.vul	-0.298075	-0.420574	-0.175576	4
After_drought	Selection_effect	Drought	Ave.pub|Rum.ace	-0.188996	-0.263709	-0.114284	6
After_drought	Selection_effect	Drought	Bel.per|Pru.vul	-0.432259	-0.497883	-0.366634	8
After_drought	Selection_effect	Drought	Bel.per|Rum.ace	0.262666	0.217526	0.307805	11
After_drought	Selection_effect	Drought	Cre.bie|Pla.lan	NA	NA	NA	0
After_drought	Selection_effect	Drought	Cre.bie|Pla.med	NA	NA	NA	0
After_drought	Selection_effect	Drought	Lot.cor|Rum.ace	-0.610861	NA	NA	1
After_drought	Selection_effect	Drought	Pla.lan|Pru.vul	-1.04433	-1.10886	-0.979796	2
After_drought	Selection_effect	Drought	Pla.lan|Tar.off	-0.872922	NA	NA	1
After_drought	Selection_effect	Drought	Pla.lan|Tri.dub	-0.171494	-0.600653	0.257666	2
After_drought	Selection_effect	Drought	Pla.med|Poa.tri	-0.346986	-0.422631	-0.27134	15
After_drought	Selection_effect	Drought	Pla.med|Tar.off	NA	NA	NA	0
After_drought	Selection_effect	Drought	Poa.tri|Tar.off	-0.499776	NA	NA	1
After_drought	Selection_effect	Drought	Poa.tri|Tri.dub	-0.312668	-0.463619	-0.161718	4
After_drought	Selection_effect	Drought	Pru.vul|Rum.ace	-0.0689406	-0.193405	0.0555239	7
