# Supplementary material for: Drought-exposure history increases complementarity between plant species in response to a subsequent drought
Source: Nat Commun. 2022 Jun 9;13:3217. doi: 10.1038/s41467-022-30954-9 (PMC9184649; doi:10.1038/s41467-022-30954-9)
Supplement: Supplementary file 10 — Source Data [file 41467_2022_30954_MOESM10_ESM.zip › Source Data/Fig2_red_points.xlsx]

## Sheet: Sheet1
Harvest_time	Diversity_effect	Selection_treatment	mean	lower_bar	upper_bar
Before_drought	Net_effect	Ambient	0.350288	0.222504	0.478072
During_drought	Net_effect	Ambient	-0.0194447	-0.0434435	0.00455415
After_drought	Net_effect	Ambient	-0.000712879	-0.0220237	0.020598
Before_drought	Net_effect	Drought	0.390124	0.24663	0.533618
During_drought	Net_effect	Drought	-0.0584547	-0.0823959	-0.0345134
After_drought	Net_effect	Drought	0.0873777	0.066553	0.108202
Before_drought	Complementarity_effect	Ambient	0.119715	0.0336607	0.205768
During_drought	Complementarity_effect	Ambient	-0.00981881	-0.0514398	0.0318022
After_drought	Complementarity_effect	Ambient	-0.00299527	-0.0518551	0.0458645
Before_drought	Complementarity_effect	Drought	0.143849	0.0514831	0.236215
During_drought	Complementarity_effect	Drought	-0.113195	-0.152429	-0.0739611
After_drought	Complementarity_effect	Drought	0.294366	0.248653	0.340079
Before_drought	Selection_effect	Ambient	0.20141	0.146034	0.256786
During_drought	Selection_effect	Ambient	-0.0381177	-0.0661536	-0.0100819
After_drought	Selection_effect	Ambient	-0.0707676	-0.10283	-0.0387054
Before_drought	Selection_effect	Drought	0.244308	0.186996	0.301621
During_drought	Selection_effect	Drought	-0.0235643	-0.0514393	0.00431068
After_drought	Selection_effect	Drought	-0.219112	-0.253014	-0.18521
