# Supplementary material for: Drought-exposure history increases complementarity between plant species in response to a subsequent drought
Source: Nat Commun. 2022 Jun 9;13:3217. doi: 10.1038/s41467-022-30954-9 (PMC9184649; doi:10.1038/s41467-022-30954-9)
Supplement: Supplementary file 10 — Source Data [file 41467_2022_30954_MOESM10_ESM.zip › Source Data/Fig3_grey_points.xlsx]

## Sheet: Sheet1
Diversity_effect	Selection_treatment	Species_composition	mean	lower_bar	upper_bar	Number_of_mixtures
Resistence	Drought	Alo.pra|Ave.pub	0.0184393	-0.0969968	0.133875	7
Resistence	Drought	Alo.pra|Bel.per	-0.156125	-0.220993	-0.0912562	10
Resistence	Drought	Alo.pra|Cre.bie	NA	NA	NA	NA
Resistence	Drought	Alo.pra|Pla.lan	-0.372731	-0.512914	-0.232548	8
Resistence	Drought	Alo.pra|Poa.tri	-0.656507	-1.08716	-0.225855	10
Resistence	Drought	Ave.pub|Poa.tri	-0.508138	-0.613546	-0.402729	7
Resistence	Drought	Ave.pub|Pru.vul	-1.35783	-2.69027	-0.0253926	4
Resistence	Drought	Ave.pub|Rum.ace	-0.178274	-0.280759	-0.0757893	6
Resistence	Drought	Bel.per|Pru.vul	0.365932	0.0775285	0.654335	8
Resistence	Drought	Bel.per|Rum.ace	-0.186666	-0.290106	-0.0832255	12
Resistence	Drought	Cre.bie|Pla.lan	0.116441	NA	NA	1
Resistence	Drought	Cre.bie|Pla.med	0.454775	NA	NA	1
Resistence	Drought	Lot.cor|Rum.ace	-0.860483	NA	NA	1
Resistence	Drought	Pla.lan|Pru.vul	-0.0996012	-0.273995	0.0747923	7
Resistence	Drought	Pla.lan|Tar.off	0.208895	0.0639268	0.353863	4
Resistence	Drought	Pla.lan|Tri.dub	1.18064	0.514247	1.84703	5
Resistence	Drought	Pla.med|Poa.tri	-0.144219	-0.291915	0.00347689	15
Resistence	Drought	Pla.med|Tar.off	-0.0154332	-0.247338	0.216471	3
Resistence	Drought	Poa.tri|Tar.off	-0.0150621	-0.19186	0.161736	4
Resistence	Drought	Poa.tri|Tri.dub	0.611179	-0.165566	1.38792	5
Resistence	Drought	Pru.vul|Rum.ace	-0.00221016	-0.192569	0.188148	8
Resistence	Ambient	Alo.pra|Ave.pub	0.168684	-0.045778	0.383146	8
Resistence	Ambient	Alo.pra|Bel.per	0.159367	0.0592054	0.259529	10
Resistence	Ambient	Alo.pra|Cre.bie	1.22411	NA	NA	1
Resistence	Ambient	Alo.pra|Pla.lan	0.320945	0.206816	0.435075	8
Resistence	Ambient	Alo.pra|Poa.tri	0.299273	0.158343	0.440204	11
Resistence	Ambient	Ave.pub|Poa.tri	-0.141212	-0.325224	0.0428003	7
Resistence	Ambient	Ave.pub|Pru.vul	-0.108095	-0.333628	0.117439	4
Resistence	Ambient	Ave.pub|Rum.ace	0.27725	-0.0182652	0.572765	5
Resistence	Ambient	Bel.per|Pru.vul	-0.177741	-0.26514	-0.0903428	8
Resistence	Ambient	Bel.per|Rum.ace	-0.388808	-0.577966	-0.199651	12
Resistence	Ambient	Cre.bie|Pla.lan	0.00105642	NA	NA	1
Resistence	Ambient	Cre.bie|Pla.med	-0.0804065	NA	NA	1
Resistence	Ambient	Lot.cor|Rum.ace	1.42252	NA	NA	1
Resistence	Ambient	Pla.lan|Pru.vul	0.0603864	-0.334056	0.454829	6
Resistence	Ambient	Pla.lan|Tar.off	0.0362219	-0.013712	0.0861559	4
Resistence	Ambient	Pla.lan|Tri.dub	1.28409	0.376139	2.19205	5
Resistence	Ambient	Pla.med|Poa.tri	0.0598688	-0.0830415	0.202779	16
Resistence	Ambient	Pla.med|Tar.off	-0.00720824	-0.0705844	0.0561679	3
Resistence	Ambient	Poa.tri|Tar.off	-0.151913	-0.340299	0.0364732	4
Resistence	Ambient	Poa.tri|Tri.dub	0.897823	0.1131	1.68255	6
Resistence	Ambient	Pru.vul|Rum.ace	-0.336993	-0.434562	-0.239425	7
Recovery	Drought	Alo.pra|Ave.pub	0.157498	-0.719209	1.0342	7
Recovery	Drought	Alo.pra|Bel.per	1.16152	0.946678	1.37635	10
Recovery	Drought	Alo.pra|Cre.bie	NA	NA	NA	NA
Recovery	Drought	Alo.pra|Pla.lan	1.71795	1.09167	2.34424	8
Recovery	Drought	Alo.pra|Poa.tri	0.736586	0.0188806	1.45429	10
Recovery	Drought	Ave.pub|Poa.tri	0.450393	0.127919	0.772867	7
Recovery	Drought	Ave.pub|Pru.vul	1.19839	0.223793	2.17299	4
Recovery	Drought	Ave.pub|Rum.ace	-0.297221	-0.621522	0.0270804	6
Recovery	Drought	Bel.per|Pru.vul	0.421662	0.149917	0.693408	8
Recovery	Drought	Bel.per|Rum.ace	0.201222	-0.296769	0.699214	12
Recovery	Drought	Cre.bie|Pla.lan	-0.845989	NA	NA	1
Recovery	Drought	Cre.bie|Pla.med	2.04405	NA	NA	1
Recovery	Drought	Lot.cor|Rum.ace	-0.14699	NA	NA	1
Recovery	Drought	Pla.lan|Pru.vul	-1.1424	-1.9678	-0.316988	7
Recovery	Drought	Pla.lan|Tar.off	1.23335	0.402794	2.0639	4
Recovery	Drought	Pla.lan|Tri.dub	-0.924295	-2.57598	0.727391	4
Recovery	Drought	Pla.med|Poa.tri	0.440558	0.262978	0.618138	15
Recovery	Drought	Pla.med|Tar.off	0.77254	-0.752037	2.29712	3
Recovery	Drought	Poa.tri|Tar.off	1.14717	0.7564	1.53794	4
Recovery	Drought	Poa.tri|Tri.dub	-0.0314385	-0.345723	0.282846	4
Recovery	Drought	Pru.vul|Rum.ace	-0.875146	-1.63024	-0.120054	8
Recovery	Ambient	Alo.pra|Ave.pub	0.094741	-0.287093	0.476575	8
Recovery	Ambient	Alo.pra|Bel.per	0.134526	-0.254781	0.523832	10
Recovery	Ambient	Alo.pra|Cre.bie	0.893016	NA	NA	1
Recovery	Ambient	Alo.pra|Pla.lan	1.89138	1.37695	2.40581	8
Recovery	Ambient	Alo.pra|Poa.tri	0.381601	0.0357243	0.727478	11
Recovery	Ambient	Ave.pub|Poa.tri	-0.889961	-1.62912	-0.150805	7
Recovery	Ambient	Ave.pub|Pru.vul	-0.0683462	-0.137447	0.000754992	4
Recovery	Ambient	Ave.pub|Rum.ace	-0.509305	-0.835262	-0.183347	5
Recovery	Ambient	Bel.per|Pru.vul	-0.0113941	-0.214361	0.191573	8
Recovery	Ambient	Bel.per|Rum.ace	-0.690954	-1.25849	-0.123416	12
Recovery	Ambient	Cre.bie|Pla.lan	0	NA	NA	1
Recovery	Ambient	Cre.bie|Pla.med	2.20901	NA	NA	1
Recovery	Ambient	Lot.cor|Rum.ace	1.14184	NA	NA	1
Recovery	Ambient	Pla.lan|Pru.vul	-0.542507	-1.66577	0.580757	6
Recovery	Ambient	Pla.lan|Tar.off	1.11128	-0.0330643	2.25563	4
Recovery	Ambient	Pla.lan|Tri.dub	0.0115387	-1.26938	1.29246	3
Recovery	Ambient	Pla.med|Poa.tri	-0.163859	-0.577801	0.250082	16
Recovery	Ambient	Pla.med|Tar.off	0.460961	-0.742047	1.66397	3
Recovery	Ambient	Poa.tri|Tar.off	1.90194	1.4651	2.33879	4
Recovery	Ambient	Poa.tri|Tri.dub	-0.345612	-0.941837	0.250613	4
Recovery	Ambient	Pru.vul|Rum.ace	-0.804222	-1.50509	-0.103358	7
Resilience	Drought	Alo.pra|Ave.pub	0.194567	-0.769102	1.15824	7
Resilience	Drought	Alo.pra|Bel.per	1.06569	0.832324	1.29906	10
Resilience	Drought	Alo.pra|Cre.bie	NA	NA	NA	NA
Resilience	Drought	Alo.pra|Pla.lan	1.44388	0.83301	2.05475	8
Resilience	Drought	Alo.pra|Poa.tri	0.0922	-0.43432	0.61872	10
Resilience	Drought	Ave.pub|Poa.tri	-0.0643679	-0.405425	0.276689	7
Resilience	Drought	Ave.pub|Pru.vul	-0.145252	-0.741829	0.451324	4
Resilience	Drought	Ave.pub|Rum.ace	-0.482376	-0.735638	-0.229115	6
Resilience	Drought	Bel.per|Pru.vul	0.837845	0.605949	1.06974	8
Resilience	Drought	Bel.per|Rum.ace	0.0884321	-0.413732	0.590596	12
Resilience	Drought	Cre.bie|Pla.lan	-0.824483	NA	NA	1
Resilience	Drought	Cre.bie|Pla.med	2.42155	NA	NA	1
Resilience	Drought	Lot.cor|Rum.ace	-1.00747	NA	NA	1
Resilience	Drought	Pla.lan|Pru.vul	-1.36475	-2.24269	-0.486817	7
Resilience	Drought	Pla.lan|Tar.off	1.38277	0.465237	2.3003	4
Resilience	Drought	Pla.lan|Tri.dub	-0.273179	-1.81492	1.26856	5
Resilience	Drought	Pla.med|Poa.tri	0.261975	0.0697456	0.454204	15
Resilience	Drought	Pla.med|Tar.off	0.604005	-0.994146	2.20216	3
Resilience	Drought	Poa.tri|Tar.off	1.16178	0.70039	1.62317	4
Resilience	Drought	Poa.tri|Tri.dub	0.335957	-0.226377	0.898292	5
Resilience	Drought	Pru.vul|Rum.ace	-0.901146	-1.62938	-0.172912	8
Resilience	Ambient	Alo.pra|Ave.pub	0.239572	0.0623296	0.416815	8
Resilience	Ambient	Alo.pra|Bel.per	0.272578	-0.0693142	0.614471	10
Resilience	Ambient	Alo.pra|Cre.bie	2.29093	NA	NA	1
Resilience	Ambient	Alo.pra|Pla.lan	2.15134	1.7258	2.57688	8
Resilience	Ambient	Alo.pra|Poa.tri	0.625227	0.341275	0.909179	11
Resilience	Ambient	Ave.pub|Poa.tri	-1.03128	-1.7535	-0.309057	7
Resilience	Ambient	Ave.pub|Pru.vul	-0.176441	-0.431289	0.0784076	4
Resilience	Ambient	Ave.pub|Rum.ace	-0.232055	-0.839559	0.375449	5
Resilience	Ambient	Bel.per|Pru.vul	-0.189135	-0.406222	0.0279514	8
Resilience	Ambient	Bel.per|Rum.ace	-0.913115	-1.51054	-0.315685	12
Resilience	Ambient	Cre.bie|Pla.lan	0	NA	NA	1
Resilience	Ambient	Cre.bie|Pla.med	2.28641	NA	NA	1
Resilience	Ambient	Lot.cor|Rum.ace	2.56436	NA	NA	1
Resilience	Ambient	Pla.lan|Pru.vul	-0.562676	-2.00782	0.882473	6
Resilience	Ambient	Pla.lan|Tar.off	1.05059	-0.130655	2.23184	4
Resilience	Ambient	Pla.lan|Tri.dub	-0.373935	-1.14621	0.398337	5
Resilience	Ambient	Pla.med|Poa.tri	-0.0923941	-0.460366	0.275578	16
Resilience	Ambient	Pla.med|Tar.off	0.662464	-0.668888	1.99382	3
Resilience	Ambient	Poa.tri|Tar.off	1.86837	1.54093	2.19581	4
Resilience	Ambient	Poa.tri|Tri.dub	0.292669	-0.422135	1.00747	6
Resilience	Ambient	Pru.vul|Rum.ace	-1.10751	-1.82438	-0.390641	7
