# Supplementary material for: Drought-exposure history increases complementarity between plant species in response to a subsequent drought
Source: Nat Commun. 2022 Jun 9;13:3217. doi: 10.1038/s41467-022-30954-9 (PMC9184649; doi:10.1038/s41467-022-30954-9)
Supplement: Supplementary file 10 — Source Data [file 41467_2022_30954_MOESM10_ESM.zip › Source Data/Fig3_red_points.xlsx]

## Sheet: Sheet1
Diversity_effect	Selection_treatment	mean	lower_bar	upper_bar	Number_of_mixtures
Resistence	Drought	-0.109753	-0.190244	-0.0292623	126
Resistence	Ambient	0.121344	0.0505995	0.192089	128
Recovery	Drought	0.374648	0.220962	0.528334	124
Recovery	Ambient	0.0711698	-0.0774327	0.219772	124
Resilience	Drought	0.225325	0.073884	0.376765	126
Resilience	Ambient	0.119215	-0.0359119	0.274341	128
