# Supplementary material for: Drought-exposure history increases complementarity between plant species in response to a subsequent drought
Source: Nat Commun. 2022 Jun 9;13:3217. doi: 10.1038/s41467-022-30954-9 (PMC9184649; doi:10.1038/s41467-022-30954-9)
Supplement: Supplementary file 10 — Source Data [file 41467_2022_30954_MOESM10_ESM.zip › Source Data/Fig4_grey_points.xlsx]

## Sheet: Sheet1
Harvest_time	Selection_treatment	species_composition	mean	lower_bar	upper_bar	Number_of_mixtures
Before_drought	Ambient	Alo.pra|Ave.pub	0.0519441	0.00232439	0.101564	8
Before_drought	Ambient	Alo.pra|Bel.per	0.00960804	-0.0634155	0.0826315	10
Before_drought	Ambient	Alo.pra|Cre.bie	-0.16051	NA	NA	1
Before_drought	Ambient	Alo.pra|Pla.lan	-0.085281	-0.129651	-0.0409113	8
Before_drought	Ambient	Alo.pra|Poa.tri	0.0294408	-0.018328	0.0772096	11
Before_drought	Ambient	Ave.pub|Poa.tri	0.0364497	-0.0340376	0.106937	7
Before_drought	Ambient	Ave.pub|Pru.vul	0.0871161	0.00145137	0.172781	4
Before_drought	Ambient	Ave.pub|Rum.ace	0.00102946	-0.182512	0.184571	5
Before_drought	Ambient	Bel.per|Pru.vul	0.0779659	0.0077082	0.148224	8
Before_drought	Ambient	Bel.per|Rum.ace	-0.00132888	-0.0455036	0.0428458	12
Before_drought	Ambient	Cre.bie|Pla.lan	-0.0445431	NA	NA	1
Before_drought	Ambient	Cre.bie|Pla.med	0.0684855	NA	NA	1
Before_drought	Ambient	Lot.cor|Rum.ace	-0.221195	NA	NA	1
Before_drought	Ambient	Pla.lan|Pru.vul	-0.21892	-0.387064	-0.0507762	7
Before_drought	Ambient	Pla.lan|Tar.off	-0.0680222	-0.100103	-0.0359414	4
Before_drought	Ambient	Pla.lan|Tri.dub	-0.122711	-0.242375	-0.00304745	5
Before_drought	Ambient	Pla.med|Poa.tri	-0.0528045	-0.0865789	-0.0190301	16
Before_drought	Ambient	Pla.med|Tar.off	-0.0675881	-0.0804486	-0.0547276	3
Before_drought	Ambient	Poa.tri|Tar.off	0.0204395	-0.00631411	0.0471931	4
Before_drought	Ambient	Poa.tri|Tri.dub	-0.152535	-0.245115	-0.0599546	6
Before_drought	Ambient	Pru.vul|Rum.ace	0.00273879	-0.149664	0.155141	8
Before_drought	Drought	Alo.pra|Ave.pub	-0.0173671	-0.129374	0.0946401	7
Before_drought	Drought	Alo.pra|Bel.per	-0.0788284	-0.134897	-0.0227601	10
Before_drought	Drought	Alo.pra|Cre.bie	0.450901	NA	NA	1
Before_drought	Drought	Alo.pra|Pla.lan	0.121587	0.0481692	0.195006	8
Before_drought	Drought	Alo.pra|Poa.tri	0.0428177	0.00504279	0.0805926	10
Before_drought	Drought	Ave.pub|Poa.tri	0.138038	0.0577858	0.21829	7
Before_drought	Drought	Ave.pub|Pru.vul	0.0810414	-0.00327655	0.165359	4
Before_drought	Drought	Ave.pub|Rum.ace	0.101953	0.0560139	0.147892	6
Before_drought	Drought	Bel.per|Pru.vul	-0.0490756	-0.114322	0.0161707	8
Before_drought	Drought	Bel.per|Rum.ace	0.0690367	0.0118384	0.126235	12
Before_drought	Drought	Cre.bie|Pla.lan	-0.133646	NA	NA	1
Before_drought	Drought	Cre.bie|Pla.med	-0.13004	NA	NA	1
Before_drought	Drought	Lot.cor|Rum.ace	0.061595	NA	NA	1
Before_drought	Drought	Pla.lan|Pru.vul	-0.0742219	-0.166267	0.0178237	7
Before_drought	Drought	Pla.lan|Tar.off	-0.1816	-0.288891	-0.0743096	4
Before_drought	Drought	Pla.lan|Tri.dub	-0.122626	-0.265972	0.0207205	5
Before_drought	Drought	Pla.med|Poa.tri	-0.0393179	-0.0961625	0.0175267	15
Before_drought	Drought	Pla.med|Tar.off	-0.0869451	-0.200363	0.0264728	3
Before_drought	Drought	Poa.tri|Tar.off	0.00138712	-0.044045	0.0468192	4
Before_drought	Drought	Poa.tri|Tri.dub	-0.0426508	-0.126956	0.041654	5
Before_drought	Drought	Pru.vul|Rum.ace	0.120964	0.0468816	0.195045	8
During_drought	Ambient	Alo.pra|Ave.pub	0.0131432	-0.0158473	0.0421337	8
During_drought	Ambient	Alo.pra|Bel.per	0.0763143	0.0329616	0.119667	10
During_drought	Ambient	Alo.pra|Cre.bie	0.0577022	NA	NA	1
During_drought	Ambient	Alo.pra|Pla.lan	-0.0168921	-0.0505538	0.0167697	8
During_drought	Ambient	Alo.pra|Poa.tri	0.00982435	-0.0243461	0.0439948	11
During_drought	Ambient	Ave.pub|Poa.tri	0.0308516	-0.0188221	0.0805252	7
During_drought	Ambient	Ave.pub|Pru.vul	0.0510872	0.0292745	0.0728998	4
During_drought	Ambient	Ave.pub|Rum.ace	0.44807	0.265964	0.630176	5
During_drought	Ambient	Bel.per|Pru.vul	0.00471103	-0.0204254	0.0298474	8
During_drought	Ambient	Bel.per|Rum.ace	0.0182289	-0.0360962	0.0725541	12
During_drought	Ambient	Cre.bie|Pla.lan	0.13285	NA	NA	1
During_drought	Ambient	Cre.bie|Pla.med	-0.0130428	NA	NA	1
During_drought	Ambient	Lot.cor|Rum.ace	-0.0992908	NA	NA	1
During_drought	Ambient	Pla.lan|Pru.vul	0.0301474	-0.0050553	0.06535	6
During_drought	Ambient	Pla.lan|Tar.off	0.0114645	-0.0933173	0.116246	4
During_drought	Ambient	Pla.lan|Tri.dub	-0.0738813	-0.134956	-0.0128064	5
During_drought	Ambient	Pla.med|Poa.tri	-0.00392101	-0.0303365	0.0224945	16
During_drought	Ambient	Pla.med|Tar.off	-0.040505	-0.0584002	-0.0226099	3
During_drought	Ambient	Poa.tri|Tar.off	-0.0280687	-0.120176	0.064039	4
During_drought	Ambient	Poa.tri|Tri.dub	-0.0380856	-0.112109	0.0359373	6
During_drought	Ambient	Pru.vul|Rum.ace	0.120017	0.0802958	0.159739	7
During_drought	Drought	Alo.pra|Ave.pub	-0.0365741	-0.0845742	0.0114259	7
During_drought	Drought	Alo.pra|Bel.per	-0.0114234	-0.0444836	0.0216368	10
During_drought	Drought	Alo.pra|Cre.bie	0.331579	NA	NA	1
During_drought	Drought	Alo.pra|Pla.lan	-0.0192033	-0.0496595	0.0112529	8
During_drought	Drought	Alo.pra|Poa.tri	-0.0303039	-0.0966641	0.0360563	10
During_drought	Drought	Ave.pub|Poa.tri	-0.0503118	-0.0718318	-0.0287918	7
During_drought	Drought	Ave.pub|Pru.vul	-0.104982	-0.180915	-0.0290494	4
During_drought	Drought	Ave.pub|Rum.ace	0.00280782	-0.0359374	0.041553	6
During_drought	Drought	Bel.per|Pru.vul	-0.0294941	-0.0537667	-0.00522144	6
During_drought	Drought	Bel.per|Rum.ace	0.0679783	0.0202186	0.115738	12
During_drought	Drought	Cre.bie|Pla.lan	-0.0698738	NA	NA	1
During_drought	Drought	Cre.bie|Pla.med	-0.0257054	NA	NA	1
During_drought	Drought	Lot.cor|Rum.ace	-0.124387	NA	NA	1
During_drought	Drought	Pla.lan|Pru.vul	-0.0796316	-0.10735	-0.0519136	7
During_drought	Drought	Pla.lan|Tar.off	-0.0542721	-0.181265	0.0727204	4
During_drought	Drought	Pla.lan|Tri.dub	-0.000678438	-0.0688589	0.067502	5
During_drought	Drought	Pla.med|Poa.tri	-0.036718	-0.0465336	-0.0269024	15
During_drought	Drought	Pla.med|Tar.off	0.021291	-0.113764	0.156346	3
During_drought	Drought	Poa.tri|Tar.off	0.0505989	-0.0489388	0.150137	4
During_drought	Drought	Poa.tri|Tri.dub	0.0902119	0.0215013	0.158923	5
During_drought	Drought	Pru.vul|Rum.ace	0.0338495	-0.0230778	0.0907769	8
After_drought	Ambient	Alo.pra|Ave.pub	0.00597972	-0.0108293	0.0227888	8
After_drought	Ambient	Alo.pra|Bel.per	0.026266	-0.00231837	0.0548504	10
After_drought	Ambient	Alo.pra|Cre.bie	0.0582524	NA	NA	1
After_drought	Ambient	Alo.pra|Pla.lan	0.112133	0.0542069	0.170059	8
After_drought	Ambient	Alo.pra|Poa.tri	0.00390331	-0.0195298	0.0273364	11
After_drought	Ambient	Ave.pub|Poa.tri	-0.0489412	-0.0948321	-0.00305021	7
After_drought	Ambient	Ave.pub|Pru.vul	0.00626847	-0.0290663	0.0416032	4
After_drought	Ambient	Ave.pub|Rum.ace	0.155096	0.029436	0.280757	5
After_drought	Ambient	Bel.per|Pru.vul	-0.0186196	-0.0460457	0.0088065	8
After_drought	Ambient	Bel.per|Rum.ace	-0.0157145	-0.0607967	0.0293676	12
After_drought	Ambient	Cre.bie|Pla.lan	0	NA	NA	1
After_drought	Ambient	Cre.bie|Pla.med	0.0325733	NA	NA	1
After_drought	Ambient	Lot.cor|Rum.ace	0.0384615	NA	NA	1
After_drought	Ambient	Pla.lan|Pru.vul	0.0497179	-0.0168528	0.116289	5
After_drought	Ambient	Pla.lan|Tar.off	0.17581	0.0523792	0.29924	3
After_drought	Ambient	Pla.lan|Tri.dub	0	0	0	2
After_drought	Ambient	Pla.med|Poa.tri	-0.0255291	-0.0618042	0.010746	16
After_drought	Ambient	Pla.med|Tar.off	-0.0618201	-0.181607	0.0579671	3
After_drought	Ambient	Poa.tri|Tar.off	0.227564	0.165565	0.289564	4
After_drought	Ambient	Poa.tri|Tri.dub	0.0543545	-0.0217222	0.130431	6
After_drought	Ambient	Pru.vul|Rum.ace	0.108099	0.00480403	0.211395	7
After_drought	Drought	Alo.pra|Ave.pub	0.0812755	0.0228136	0.139737	7
After_drought	Drought	Alo.pra|Bel.per	0.218159	0.09418	0.342138	10
After_drought	Drought	Alo.pra|Cre.bie	0.515217	NA	NA	1
After_drought	Drought	Alo.pra|Pla.lan	0.19088	0.111064	0.270696	8
After_drought	Drought	Alo.pra|Poa.tri	0.1025	0.0345176	0.170483	10
After_drought	Drought	Ave.pub|Poa.tri	0.0478673	0.00443526	0.0912992	7
After_drought	Drought	Ave.pub|Pru.vul	0.0486222	0.00968822	0.0875562	4
After_drought	Drought	Ave.pub|Rum.ace	-0.0380885	-0.095966	0.019789	6
After_drought	Drought	Bel.per|Pru.vul	0.0925674	0.0447864	0.140348	6
After_drought	Drought	Bel.per|Rum.ace	0.110328	0.0560872	0.164568	12
After_drought	Drought	Cre.bie|Pla.lan	0	NA	NA	1
After_drought	Drought	Cre.bie|Pla.med	0.0307432	NA	NA	1
After_drought	Drought	Lot.cor|Rum.ace	-0.0582122	NA	NA	1
After_drought	Drought	Pla.lan|Pru.vul	0.16376	0.0371505	0.290369	4
After_drought	Drought	Pla.lan|Tar.off	0.000563063	-0.0509287	0.0520549	4
After_drought	Drought	Pla.lan|Tri.dub	0.0760504	0.0159587	0.136142	3
After_drought	Drought	Pla.med|Poa.tri	0.0204673	-0.00397631	0.044911	15
After_drought	Drought	Pla.med|Tar.off	0.0423507	-0.0443894	0.129091	3
After_drought	Drought	Poa.tri|Tar.off	0.0642714	-0.018213	0.146756	4
After_drought	Drought	Poa.tri|Tri.dub	0.315054	0.22885	0.401258	5
After_drought	Drought	Pru.vul|Rum.ace	0.15099	0.0540824	0.247898	8
