# Supplementary material for: Drought-exposure history increases complementarity between plant species in response to a subsequent drought
Source: Nat Commun. 2022 Jun 9;13:3217. doi: 10.1038/s41467-022-30954-9 (PMC9184649; doi:10.1038/s41467-022-30954-9)
Supplement: Supplementary file 10 — Source Data [file 41467_2022_30954_MOESM10_ESM.zip › Source Data/Fig4_red_points.xlsx]

## Sheet: Sheet1
Harvest_time	Selection_treatment	mean	lower_bar	upper_bar	Number_of_mixtures
Before_drought	Ambient	-0.0251173	-0.0449822	-0.00525237	130
During_drought	Ambient	0.0313199	0.0166558	0.0459841	128
After_drought	Ambient	0.0298813	0.0159849	0.0437776	123
Before_drought	Drought	0.0088829	-0.00984645	0.0276123	127
During_drought	Drought	-0.00937874	-0.0216715	0.00291401	125
After_drought	Drought	0.102754	0.083834	0.121674	120
