# Supplementary material for: Drought-exposure history increases complementarity between plant species in response to a subsequent drought
Source: Nat Commun. 2022 Jun 9;13:3217. doi: 10.1038/s41467-022-30954-9 (PMC9184649; doi:10.1038/s41467-022-30954-9)
Supplement: Supplementary file 10 — Source Data [file 41467_2022_30954_MOESM10_ESM.zip › Source Data/Suppl_Fig2.xlsx]

## Sheet: Sheet1
Selection_treatment	Harvest_time	Functional_group_composition	Species_composition	mean	lower_bar	upper_bar	Number_of_mixtures
Ambient	Before_drought	G|G	AP1|AP2	0.510516	0.219197	0.801835	8
Ambient	Before_drought	G|S	AP1|BP	0.0396531	-0.334846	0.414152	10
Ambient	Before_drought	G|T	AP1|CB	-1.02519	NA	NA	1
Ambient	Before_drought	G|S	AP1|PL	-0.529588	-0.87079	-0.188386	8
Ambient	Before_drought	G|G	AP1|PT	-0.0628618	-0.413008	0.287284	11
Ambient	Before_drought	G|G	AP2|PT	0.43211	0.113514	0.750707	7
Ambient	Before_drought	G|S	AP2|PV	0.279547	-0.120037	0.679131	4
Ambient	Before_drought	G|T	AP2|RA	0.303517	-0.262079	0.869113	5
Ambient	Before_drought	S|S	BP|PV	0.588741	0.260718	0.916764	8
Ambient	Before_drought	S|T	BP|RA	0.262101	-0.0663485	0.59055	12
Ambient	Before_drought	S|T	CB|PL	1.37977	NA	NA	1
Ambient	Before_drought	S|T	CB|PM	0.840626	NA	NA	1
Ambient	Before_drought	L|T	LC|RA	-1.40802	NA	NA	1
Ambient	Before_drought	S|S	PL|PV	-0.360345	-0.742957	0.0222662	6
Ambient	Before_drought	S|S	PL|TO	-0.136258	-0.614762	0.342247	4
Ambient	Before_drought	L|S	PL|TD	-0.113364	-0.51851	0.291782	5
Ambient	Before_drought	G|S	PM|PT	-0.0342068	-0.244901	0.176488	16
Ambient	Before_drought	S|S	PM|TO	0.200577	-0.254502	0.655655	3
Ambient	Before_drought	G|S	PT|TO	0.0198913	-0.215262	0.255045	4
Ambient	Before_drought	G|L	PT|TD	-0.221379	-0.619796	0.177039	6
Ambient	Before_drought	S|T	PV|RA	0.990903	0.904847	1.07696	7
Ambient	After_drought	G|G	AP1|AP2	0.334444	0.187204	0.481685	8
Ambient	After_drought	G|S	AP1|BP	0.0988333	-0.0382368	0.235903	10
Ambient	After_drought	G|T	AP1|CB	NA	NA	NA	NA
Ambient	After_drought	G|S	AP1|PL	0.0388294	NA	NA	2
Ambient	After_drought	G|G	AP1|PT	0.166122	0.0473182	0.284925	11
Ambient	After_drought	G|G	AP2|PT	-0.0889229	-0.277681	0.0998356	6
Ambient	After_drought	G|S	AP2|PV	-0.0357226	-0.255956	0.184511	4
Ambient	After_drought	G|T	AP2|RA	-0.104665	-0.385235	0.175906	5
Ambient	After_drought	S|S	BP|PV	0.0231119	-0.142996	0.18922	8
Ambient	After_drought	S|T	BP|RA	-0.156214	-0.29061	-0.0218171	10
Ambient	After_drought	S|T	CB|PL	NA	NA	NA	NA
Ambient	After_drought	S|T	CB|PM	NA	NA	NA	NA
Ambient	After_drought	L|T	LC|RA	-0.705927	NA	NA	1
Ambient	After_drought	S|S	PL|PV	1.20934	NA	NA	1
Ambient	After_drought	S|S	PL|TO	NA	NA	NA	NA
Ambient	After_drought	L|S	PL|TD	NA	NA	NA	NA
Ambient	After_drought	G|S	PM|PT	-0.191769	-0.284037	-0.0995021	14
Ambient	After_drought	S|S	PM|TO	NA	NA	NA	NA
Ambient	After_drought	G|S	PT|TO	0.449119	NA	NA	1
Ambient	After_drought	G|L	PT|TD	-0.413615	-0.484548	-0.342682	4
Ambient	After_drought	S|T	PV|RA	0.0203734	-0.228865	0.269612	6
Drought	Before_drought	G|G	AP1|AP2	-0.00603271	-0.424304	0.412239	7
Drought	Before_drought	G|S	AP1|BP	0.0180019	-0.224811	0.260815	10
Drought	Before_drought	G|S	AP1|PL	0.821384	0.460886	1.18188	8
Drought	Before_drought	G|G	AP1|PT	0.0741946	-0.275921	0.42431	10
Drought	Before_drought	G|G	AP2|PT	0.67907	0.276731	1.08141	7
Drought	Before_drought	G|S	AP2|PV	0.45355	0.0036306	0.903469	4
Drought	Before_drought	G|T	AP2|RA	0.786465	0.579131	0.993799	6
Drought	Before_drought	S|S	BP|PV	-0.242231	-0.490089	0.00562648	8
Drought	Before_drought	S|T	BP|RA	0.577929	0.322133	0.833726	12
Drought	Before_drought	S|T	CB|PL	-1.16453	NA	NA	1
Drought	Before_drought	S|T	CB|PM	-1.35879	NA	NA	1
Drought	Before_drought	L|T	LC|RA	1.25941	NA	NA	1
Drought	Before_drought	S|S	PL|PV	-0.588954	-0.873863	-0.304046	7
Drought	Before_drought	S|S	PL|TO	-0.417937	-1.1906	0.354726	4
Drought	Before_drought	L|S	PL|TD	-0.16515	-0.727357	0.397056	5
Drought	Before_drought	G|S	PM|PT	-0.0481212	-0.363364	0.267122	15
Drought	Before_drought	S|S	PM|TO	-0.510682	-1.13524	0.11388	3
Drought	Before_drought	G|S	PT|TO	0.026734	-0.529885	0.583353	4
Drought	Before_drought	G|L	PT|TD	-0.0214687	-0.486736	0.443799	5
Drought	Before_drought	S|T	PV|RA	0.566095	0.235132	0.897057	8
Drought	After_drought	G|G	AP1|AP2	0.591078	0.540343	0.641812	6
Drought	After_drought	G|S	AP1|BP	0.392911	0.31202	0.473801	10
Drought	After_drought	G|S	AP1|PL	0.0538929	-0.154207	0.261993	3
Drought	After_drought	G|G	AP1|PT	0.387437	0.319836	0.455039	9
Drought	After_drought	G|G	AP2|PT	0.228865	0.0488318	0.408899	7
Drought	After_drought	G|S	AP2|PV	0.0983605	-0.224052	0.420773	4
Drought	After_drought	G|T	AP2|RA	-0.246268	-0.423798	-0.0687392	6
Drought	After_drought	S|S	BP|PV	0.596259	0.525328	0.66719	8
Drought	After_drought	S|T	BP|RA	0.150533	0.0339688	0.267097	11
Drought	After_drought	S|T	CB|PL	NA	NA	NA	NA
Drought	After_drought	S|T	CB|PM	NA	NA	NA	NA
Drought	After_drought	L|T	LC|RA	0.275047	NA	NA	1
Drought	After_drought	S|S	PL|PV	1.11707	NA	NA	2
Drought	After_drought	S|S	PL|TO	0.924388	NA	NA	1
Drought	After_drought	L|S	PL|TD	0.246898	NA	NA	2
Drought	After_drought	G|S	PM|PT	0.127128	-0.0249849	0.27924	15
Drought	After_drought	S|S	PM|TO	NA	NA	NA	NA
Drought	After_drought	G|S	PT|TO	0.50599	NA	NA	1
Drought	After_drought	G|L	PT|TD	0.561372	0.443901	0.678842	4
Drought	After_drought	S|T	PV|RA	0.271385	0.139287	0.403483	7
