# Supplementary material for: Drought-exposure history increases complementarity between plant species in response to a subsequent drought
Source: Nat Commun. 2022 Jun 9;13:3217. doi: 10.1038/s41467-022-30954-9 (PMC9184649; doi:10.1038/s41467-022-30954-9)
Supplement: Supplementary file 10 — Source Data [file 41467_2022_30954_MOESM10_ESM.zip › Source Data/Suppl_Fig3_grey_points.xlsx]

## Sheet: Sheet1
Diversity	Stability	Selection_treatment	species_composition	mean	lower_bar	upper_bar	Number_of_mixtures
Monoculture	Resistence	Ambient	Alo.pra	-1.96139	-2.39067	-1.53211	11
Mixture	Resistence	Ambient	Alo.pra|Ave.pub	-1.34542	-1.4732	-1.21764	8
Mixture	Resistence	Ambient	Alo.pra|Bel.per	-1.28834	-1.34757	-1.22911	10
Mixture	Resistence	Ambient	Alo.pra|Cre.bie	-0.837624	NA	NA	1
Mixture	Resistence	Ambient	Alo.pra|Pla.lan	-1.42705	-1.47397	-1.38012	8
Mixture	Resistence	Ambient	Alo.pra|Poa.tri	-1.78816	-1.82385	-1.75247	11
Monoculture	Resistence	Ambient	Ave.pub	-0.944139	-1.01133	-0.876943	9
Mixture	Resistence	Ambient	Ave.pub|Poa.tri	-1.73692	-1.88785	-1.58598	7
Mixture	Resistence	Ambient	Ave.pub|Pru.vul	-0.956497	-1.10217	-0.810823	4
Mixture	Resistence	Ambient	Ave.pub|Rum.ace	-1.06066	-1.28298	-0.838346	5
Monoculture	Resistence	Ambient	Bel.per	-0.929906	-1.00933	-0.850487	14
Mixture	Resistence	Ambient	Bel.per|Pru.vul	-1.01529	-1.12206	-0.908523	8
Mixture	Resistence	Ambient	Bel.per|Rum.ace	-1.60817	-1.79825	-1.41809	12
Monoculture	Resistence	Ambient	Cre.bie	-1.22291	-1.23457	-1.21125	2
Mixture	Resistence	Ambient	Cre.bie|Pla.lan	-1.54563	NA	NA	1
Mixture	Resistence	Ambient	Cre.bie|Pla.med	-1.4816	NA	NA	1
Monoculture	Resistence	Ambient	Lot.cor	-0.626307	NA	NA	1
Mixture	Resistence	Ambient	Lot.cor|Rum.ace	0.120286	NA	NA	1
Monoculture	Resistence	Ambient	Pla.lan	-1.53779	-1.67521	-1.40036	7
Mixture	Resistence	Ambient	Pla.lan|Pru.vul	-1.02499	-1.35061	-0.699381	6
Mixture	Resistence	Ambient	Pla.lan|Tar.off	-1.38462	-1.55551	-1.21372	4
Mixture	Resistence	Ambient	Pla.lan|Tri.dub	-1.451	-1.5125	-1.3895	5
Monoculture	Resistence	Ambient	Pla.med	-1.33311	-1.41401	-1.25221	16
Mixture	Resistence	Ambient	Pla.med|Poa.tri	-1.97317	-2.03358	-1.91277	16
Mixture	Resistence	Ambient	Pla.med|Tar.off	-1.15756	-1.2989	-1.01621	3
Monoculture	Resistence	Ambient	Poa.tri	-2.38721	-2.77727	-1.99715	14
Mixture	Resistence	Ambient	Poa.tri|Tar.off	-2.02081	-2.16395	-1.87767	4
Mixture	Resistence	Ambient	Poa.tri|Tri.dub	-2.08101	-2.14647	-2.01555	6
Monoculture	Resistence	Ambient	Pru.vul	-0.677326	-0.785709	-0.568944	7
Mixture	Resistence	Ambient	Pru.vul|Rum.ace	-1.52973	-1.61229	-1.44717	7
Monoculture	Resistence	Ambient	Rum.ace	-1.54207	-1.63096	-1.45319	12
Monoculture	Resistence	Ambient	Tar.off	-1.27181	-1.39085	-1.15278	4
Monoculture	Resistence	Ambient	Tri.dub	-2.9168	-4.41493	-1.41867	7
Monoculture	Resistence	Drought	Alo.pra	-1.52317	-1.59058	-1.45575	11
Mixture	Resistence	Drought	Alo.pra|Ave.pub	-1.2505	-1.39683	-1.10417	7
Mixture	Resistence	Drought	Alo.pra|Bel.per	-1.35626	-1.43928	-1.27324	10
Mixture	Resistence	Drought	Alo.pra|Cre.bie	-1.28958	NA	NA	1
Mixture	Resistence	Drought	Alo.pra|Pla.lan	-1.80862	-1.99008	-1.62716	8
Mixture	Resistence	Drought	Alo.pra|Poa.tri	-2.3763	-2.81596	-1.93663	10
Monoculture	Resistence	Drought	Ave.pub	-0.988081	-1.09607	-0.880098	9
Mixture	Resistence	Drought	Ave.pub|Poa.tri	-1.96377	-2.07552	-1.85202	7
Mixture	Resistence	Drought	Ave.pub|Pru.vul	-2.45979	-3.73107	-1.18851	4
Mixture	Resistence	Drought	Ave.pub|Rum.ace	-1.61478	-1.70044	-1.52912	6
Monoculture	Resistence	Drought	Bel.per	-0.921048	-0.988105	-0.853991	14
Mixture	Resistence	Drought	Bel.per|Pru.vul	-0.672701	-0.843438	-0.501963	8
Mixture	Resistence	Drought	Bel.per|Rum.ace	-1.61662	-1.68296	-1.55027	12
Monoculture	Resistence	Drought	Cre.bie	-1.71341	NA	NA	1
Mixture	Resistence	Drought	Cre.bie|Pla.lan	-1.57526	NA	NA	1
Mixture	Resistence	Drought	Cre.bie|Pla.med	-1.06289	NA	NA	1
Monoculture	Resistence	Drought	Lot.cor	-0.724563	NA	NA	1
Mixture	Resistence	Drought	Lot.cor|Rum.ace	-2.00082	NA	NA	1
Monoculture	Resistence	Drought	Pla.lan	-1.40008	-1.52641	-1.27375	7
Mixture	Resistence	Drought	Pla.lan|Pru.vul	-1.26366	-1.38554	-1.14179	7
Mixture	Resistence	Drought	Pla.lan|Tar.off	-1.16354	-1.3415	-0.985589	4
Mixture	Resistence	Drought	Pla.lan|Tri.dub	-0.930013	-1.32581	-0.534219	5
Monoculture	Resistence	Drought	Pla.med	-1.19189	-1.26127	-1.12251	16
Mixture	Resistence	Drought	Pla.med|Poa.tri	-1.72839	-1.89902	-1.55776	15
Mixture	Resistence	Drought	Pla.med|Tar.off	-1.28395	-1.532	-1.0359	3
Monoculture	Resistence	Drought	Poa.tri	-1.94229	-2.09886	-1.78573	15
Mixture	Resistence	Drought	Poa.tri|Tar.off	-1.6787	-1.85789	-1.49951	4
Mixture	Resistence	Drought	Poa.tri|Tri.dub	-1.76526	-1.99047	-1.54004	5
Monoculture	Resistence	Drought	Pru.vul	-1.20687	-2.15774	-0.255995	7
Mixture	Resistence	Drought	Pru.vul|Rum.ace	-1.54118	-1.66499	-1.41736	8
Monoculture	Resistence	Drought	Rum.ace	-1.95905	-2.27048	-1.64763	14
Monoculture	Resistence	Drought	Tar.off	-1.39906	-1.47117	-1.32695	4
Monoculture	Resistence	Drought	Tri.dub	-2.51356	-3.78887	-1.23826	6
Monoculture	Recovery	Ambient	Alo.pra	-1.15109	-2.01569	-0.286483	11
Mixture	Recovery	Ambient	Alo.pra|Ave.pub	-0.305679	-0.426075	-0.185282	8
Mixture	Recovery	Ambient	Alo.pra|Bel.per	-0.528765	-0.700324	-0.357206	10
Mixture	Recovery	Ambient	Alo.pra|Cre.bie	-0.995428	NA	NA	1
Mixture	Recovery	Ambient	Alo.pra|Pla.lan	-0.948833	-1.21154	-0.686121	8
Mixture	Recovery	Ambient	Alo.pra|Poa.tri	-0.361497	-0.528293	-0.194701	11
Monoculture	Recovery	Ambient	Ave.pub	0.0579435	-0.0217784	0.137665	9
Mixture	Recovery	Ambient	Ave.pub|Poa.tri	-0.785472	-1.50648	-0.0644639	7
Mixture	Recovery	Ambient	Ave.pub|Pru.vul	0.0696719	-0.00765272	0.146997	4
Mixture	Recovery	Ambient	Ave.pub|Rum.ace	-0.434736	-0.810536	-0.0589358	5
Monoculture	Recovery	Ambient	Bel.per	-0.483915	-0.810224	-0.157605	14
Mixture	Recovery	Ambient	Bel.per|Pru.vul	-0.172916	-0.401411	0.0555798	8
Mixture	Recovery	Ambient	Bel.per|Rum.ace	-0.835005	-1.40697	-0.263036	12
Monoculture	Recovery	Ambient	Cre.bie	-5.01064	NA	NA	2
Mixture	Recovery	Ambient	Cre.bie|Pla.lan	-5.01064	NA	NA	1
Mixture	Recovery	Ambient	Cre.bie|Pla.med	-1.34062	NA	NA	1
Monoculture	Recovery	Ambient	Lot.cor	0.822359	NA	NA	1
Mixture	Recovery	Ambient	Lot.cor|Rum.ace	1.67398	NA	NA	1
Monoculture	Recovery	Ambient	Pla.lan	-4.51742	-5.01064	-4.02421	7
Mixture	Recovery	Ambient	Pla.lan|Pru.vul	-2.63896	-3.72014	-1.55777	6
Mixture	Recovery	Ambient	Pla.lan|Tar.off	-3.16148	-4.26274	-2.06023	4
Mixture	Recovery	Ambient	Pla.lan|Tri.dub	-3.59238	-4.46701	-2.71775	5
Monoculture	Recovery	Ambient	Pla.med	-1.48995	-2.02279	-0.95711	16
Mixture	Recovery	Ambient	Pla.med|Poa.tri	-0.850092	-1.27429	-0.425899	16
Mixture	Recovery	Ambient	Pla.med|Tar.off	-2.54306	-3.80171	-1.2844	3
Monoculture	Recovery	Ambient	Poa.tri	0.118438	-0.411014	0.64789	14
Mixture	Recovery	Ambient	Poa.tri|Tar.off	-0.0269659	-0.235444	0.181512	4
Mixture	Recovery	Ambient	Poa.tri|Tri.dub	-0.243818	-0.600551	0.112916	6
Monoculture	Recovery	Ambient	Pru.vul	0.236869	0.150936	0.322801	7
Mixture	Recovery	Ambient	Pru.vul|Rum.ace	-0.722879	-1.44252	-0.00323628	7
Monoculture	Recovery	Ambient	Rum.ace	-0.0122734	-0.0918659	0.0673192	12
Monoculture	Recovery	Ambient	Tar.off	-3.96646	-5.01064	-2.92228	4
Monoculture	Recovery	Ambient	Tri.dub	-0.170072	-0.403562	0.0634183	5
Monoculture	Recovery	Drought	Alo.pra	-1.66461	-2.20499	-1.12424	11
Mixture	Recovery	Drought	Alo.pra|Ave.pub	-0.81367	-1.51623	-0.111111	7
Mixture	Recovery	Drought	Alo.pra|Bel.per	-0.339837	-0.437109	-0.242566	10
Mixture	Recovery	Drought	Alo.pra|Cre.bie	-0.594056	NA	NA	1
Mixture	Recovery	Drought	Alo.pra|Pla.lan	-1.21107	-1.76959	-0.652545	8
Mixture	Recovery	Drought	Alo.pra|Poa.tri	-0.161445	-0.881274	0.558385	10
Monoculture	Recovery	Drought	Ave.pub	-0.53533	-1.09828	0.0276174	9
Mixture	Recovery	Drought	Ave.pub|Poa.tri	0.147035	0.0828	0.21127	7
Mixture	Recovery	Drought	Ave.pub|Pru.vul	1.24253	0.257291	2.22777	4
Mixture	Recovery	Drought	Ave.pub|Rum.ace	-0.627724	-0.876605	-0.378842	6
Monoculture	Recovery	Drought	Bel.per	-1.49523	-2.02356	-0.966899	14
Mixture	Recovery	Drought	Bel.per|Pru.vul	0.097201	-0.0630127	0.257415	8
Mixture	Recovery	Drought	Bel.per|Rum.ace	-0.511523	-0.934169	-0.0888775	12
Monoculture	Recovery	Drought	Cre.bie	-5.01064	NA	NA	1
Mixture	Recovery	Drought	Cre.bie|Pla.lan	-5.01064	NA	NA	1
Mixture	Recovery	Drought	Cre.bie|Pla.med	-0.916291	NA	NA	1
Monoculture	Recovery	Drought	Lot.cor	0.550455	NA	NA	1
Mixture	Recovery	Drought	Lot.cor|Rum.ace	0.136576	NA	NA	1
Monoculture	Recovery	Drought	Pla.lan	-3.95257	-4.63909	-3.26605	7
Mixture	Recovery	Drought	Pla.lan|Pru.vul	-3.03797	-3.9693	-2.10664	7
Mixture	Recovery	Drought	Pla.lan|Tar.off	-2.78641	-4.07089	-1.50193	4
Mixture	Recovery	Drought	Pla.lan|Tri.dub	-2.8083	-4.15969	-1.45691	5
Monoculture	Recovery	Drought	Pla.med	-0.532068	-0.653621	-0.410516	16
Mixture	Recovery	Drought	Pla.med|Poa.tri	-0.139118	-0.274321	-0.00391406	15
Mixture	Recovery	Drought	Pla.med|Tar.off	-1.8749	-3.44532	-0.304474	3
Monoculture	Recovery	Drought	Poa.tri	-0.533638	-0.910951	-0.156325	15
Mixture	Recovery	Drought	Poa.tri|Tar.off	-1.08254	-1.3983	-0.766776	4
Mixture	Recovery	Drought	Poa.tri|Tri.dub	0.112482	-0.00616292	0.231127	5
Monoculture	Recovery	Drought	Pru.vul	0.851523	0.254616	1.44843	7
Mixture	Recovery	Drought	Pru.vul|Rum.ace	-0.568072	-1.216	0.0798552	8
Monoculture	Recovery	Drought	Rum.ace	-0.100379	-0.627573	0.426815	14
Monoculture	Recovery	Drought	Tar.off	-3.95468	-5.01064	-2.89873	4
Monoculture	Recovery	Drought	Tri.dub	0.860234	0.368779	1.35169	5
Monoculture	Resilience	Ambient	Alo.pra	-3.06043	-3.74248	-2.37838	11
Mixture	Resilience	Ambient	Alo.pra|Ave.pub	-1.6511	-1.78145	-1.52074	8
Mixture	Resilience	Ambient	Alo.pra|Bel.per	-1.8171	-2.00444	-1.62977	10
Mixture	Resilience	Ambient	Alo.pra|Cre.bie	-1.83305	NA	NA	1
Mixture	Resilience	Ambient	Alo.pra|Pla.lan	-2.37588	-2.62479	-2.12697	8
Mixture	Resilience	Ambient	Alo.pra|Poa.tri	-2.14966	-2.32519	-1.97412	11
Monoculture	Resilience	Ambient	Ave.pub	-0.886195	-0.985184	-0.787206	9
Mixture	Resilience	Ambient	Ave.pub|Poa.tri	-2.50443	-3.2149	-1.79397	7
Mixture	Resilience	Ambient	Ave.pub|Pru.vul	-0.886825	-1.06047	-0.713176	4
Mixture	Resilience	Ambient	Ave.pub|Rum.ace	-1.4954	-2.082	-0.908793	5
Monoculture	Resilience	Ambient	Bel.per	-1.41382	-1.80729	-1.02035	14
Mixture	Resilience	Ambient	Bel.per|Pru.vul	-1.18821	-1.4421	-0.934313	8
Mixture	Resilience	Ambient	Bel.per|Rum.ace	-2.27652	-2.88043	-1.67262	12
Monoculture	Resilience	Ambient	Cre.bie	-6.56948	NA	NA	2
Mixture	Resilience	Ambient	Cre.bie|Pla.lan	-6.56948	NA	NA	1
Mixture	Resilience	Ambient	Cre.bie|Pla.med	-2.82223	NA	NA	1
Monoculture	Resilience	Ambient	Lot.cor	0.196052	NA	NA	1
Mixture	Resilience	Ambient	Lot.cor|Rum.ace	1.79426	NA	NA	1
Monoculture	Resilience	Ambient	Pla.lan	-6.00398	-6.56948	-5.43848	7
Mixture	Resilience	Ambient	Pla.lan|Pru.vul	-3.73962	-5.09131	-2.38793	6
Mixture	Resilience	Ambient	Pla.lan|Tar.off	-4.75582	-5.85259	-3.65905	4
Mixture	Resilience	Ambient	Pla.lan|Tri.dub	-5.0603	-5.99162	-4.12898	5
Monoculture	Resilience	Ambient	Pla.med	-2.88746	-3.4504	-2.32452	16
Mixture	Resilience	Ambient	Pla.med|Poa.tri	-2.79647	-3.18992	-2.40302	16
Mixture	Resilience	Ambient	Pla.med|Tar.off	-3.74504	-5.17192	-2.31816	3
Monoculture	Resilience	Ambient	Poa.tri	-2.2146	-2.57408	-1.85512	14
Mixture	Resilience	Ambient	Poa.tri|Tar.off	-2.04777	-2.17882	-1.91673	4
Mixture	Resilience	Ambient	Poa.tri|Tri.dub	-2.32483	-2.72705	-1.92261	6
Monoculture	Resilience	Ambient	Pru.vul	-0.440458	-0.581409	-0.299507	7
Mixture	Resilience	Ambient	Pru.vul|Rum.ace	-2.21891	-2.95103	-1.48678	7
Monoculture	Resilience	Ambient	Rum.ace	-1.55435	-1.66934	-1.43936	12
Monoculture	Resilience	Ambient	Tar.off	-5.53815	-6.56948	-4.50682	4
Monoculture	Resilience	Ambient	Tri.dub	-2.43825	-3.52413	-1.35237	7
Monoculture	Resilience	Drought	Alo.pra	-3.1958	-3.73551	-2.65608	11
Mixture	Resilience	Drought	Alo.pra|Ave.pub	-2.05679	-2.82979	-1.28379	7
Mixture	Resilience	Drought	Alo.pra|Bel.per	-1.6961	-1.8282	-1.564	10
Mixture	Resilience	Drought	Alo.pra|Cre.bie	-1.88363	NA	NA	1
Mixture	Resilience	Drought	Alo.pra|Pla.lan	-3.02021	-3.58208	-2.45835	8
Mixture	Resilience	Drought	Alo.pra|Poa.tri	-2.5175	-2.9865	-2.04851	10
Monoculture	Resilience	Drought	Ave.pub	-1.54863	-2.18976	-0.907489	9
Mixture	Resilience	Drought	Ave.pub|Poa.tri	-1.81673	-1.93667	-1.69679	7
Mixture	Resilience	Drought	Ave.pub|Pru.vul	-1.21726	-1.51581	-0.918706	4
Mixture	Resilience	Drought	Ave.pub|Rum.ace	-2.2425	-2.54237	-1.94264	6
Monoculture	Resilience	Drought	Bel.per	-2.53114	-3.1434	-1.91888	14
Mixture	Resilience	Drought	Bel.per|Pru.vul	-0.5755	-0.841003	-0.309996	8
Mixture	Resilience	Drought	Bel.per|Rum.ace	-2.09758	-2.52174	-1.67341	12
Monoculture	Resilience	Drought	Cre.bie	-6.56948	NA	NA	1
Mixture	Resilience	Drought	Cre.bie|Pla.lan	-6.56948	NA	NA	1
Mixture	Resilience	Drought	Cre.bie|Pla.med	-1.97918	NA	NA	1
Monoculture	Resilience	Drought	Lot.cor	-0.174108	NA	NA	1
Mixture	Resilience	Drought	Lot.cor|Rum.ace	-1.86425	NA	NA	1
Monoculture	Resilience	Drought	Pla.lan	-5.48205	-6.19269	-4.77142	7
Mixture	Resilience	Drought	Pla.lan|Pru.vul	-4.52971	-5.49318	-3.56625	7
Mixture	Resilience	Drought	Pla.lan|Tar.off	-4.15854	-5.55151	-2.76558	4
Mixture	Resilience	Drought	Pla.lan|Tri.dub	-3.81896	-5.53666	-2.10126	5
Monoculture	Resilience	Drought	Pla.med	-1.72396	-1.87819	-1.56973	16
Mixture	Resilience	Drought	Pla.med|Poa.tri	-1.86751	-2.08346	-1.65155	15
Mixture	Resilience	Drought	Pla.med|Tar.off	-3.38588	-4.97856	-1.7932	3
Monoculture	Resilience	Drought	Poa.tri	-2.42095	-2.78938	-2.05251	15
Mixture	Resilience	Drought	Poa.tri|Tar.off	-2.76124	-3.09421	-2.42827	4
Mixture	Resilience	Drought	Poa.tri|Tri.dub	-1.65277	-1.96319	-1.34235	5
Monoculture	Resilience	Drought	Pru.vul	-0.355346	-0.875542	0.164851	7
Mixture	Resilience	Drought	Pru.vul|Rum.ace	-2.12079	-2.79166	-1.44992	8
Monoculture	Resilience	Drought	Rum.ace	-2.03143	-2.41517	-1.64769	14
Monoculture	Resilience	Drought	Tar.off	-5.46464	-6.56948	-4.35979	4
Monoculture	Resilience	Drought	Tri.dub	-1.44668	-2.50431	-0.389057	6
