# Supplementary material for: Drought-exposure history increases complementarity between plant species in response to a subsequent drought
Source: Nat Commun. 2022 Jun 9;13:3217. doi: 10.1038/s41467-022-30954-9 (PMC9184649; doi:10.1038/s41467-022-30954-9)
Supplement: Supplementary file 10 — Source Data [file 41467_2022_30954_MOESM10_ESM.zip › Source Data/Suppl_Fig3_red_points.xlsx]

## Sheet: Sheet1
Diversity	Stability	Selection_treatment	mean	lower_bar	upper_bar	Number_of_mixtures
Mixture	Resistence	Ambient	-1.50351	-1.54792	-1.45911	128
Monoculture	Resistence	Ambient	-1.54259	-1.6753	-1.40988	104
Mixture	Resistence	Drought	-1.5774	-1.64793	-1.50687	127
Monoculture	Resistence	Drought	-1.48131	-1.59273	-1.3699	105
Mixture	Recovery	Ambient	-0.922443	-1.07002	-0.774864	128
Monoculture	Recovery	Ambient	-0.952182	-1.16466	-0.739707	102
Mixture	Recovery	Drought	-0.727447	-0.886108	-0.568786	127
Monoculture	Recovery	Drought	-0.958366	-1.15793	-0.7588	104
Mixture	Resilience	Ambient	-2.41607	-2.57313	-2.259	128
Monoculture	Resilience	Ambient	-2.44773	-2.66557	-2.2299	104
Mixture	Resilience	Drought	-2.32827	-2.48609	-2.17045	127
Monoculture	Resilience	Drought	-2.42866	-2.63292	-2.22439	105
