# Supplementary material for: Drought-exposure history increases complementarity between plant species in response to a subsequent drought
Source: Nat Commun. 2022 Jun 9;13:3217. doi: 10.1038/s41467-022-30954-9 (PMC9184649; doi:10.1038/s41467-022-30954-9)
Supplement: Supplementary file 10 — Source Data [file 41467_2022_30954_MOESM10_ESM.zip › Source Data/Suppl_Fig4_grey_points.xlsx]

## Sheet: Sheet1
Harvest_time	Diversity	Selection_treatment	species_composition	mean	lower_bar	upper_bar	Number_of_mixtures
Before_drought	Monoculture	Drought	Alo.pra	-0.303715	-0.367969	-0.239462	11
Before_drought	Mixture	Drought	Alo.pra|Ave.pub	-0.35577	-0.431678	-0.279863	7
Before_drought	Mixture	Drought	Alo.pra|Bel.per	-0.243077	-0.355213	-0.130941	10
Before_drought	Mixture	Drought	Alo.pra|Cre.bie	0.446915	NA	NA	1
Before_drought	Mixture	Drought	Alo.pra|Pla.lan	-0.219724	-0.320212	-0.119236	8
Before_drought	Mixture	Drought	Alo.pra|Poa.tri	-0.350427	-0.388821	-0.312032	10
Before_drought	Monoculture	Drought	Ave.pub	-0.313931	-0.407549	-0.220312	9
Before_drought	Mixture	Drought	Ave.pub|Poa.tri	-0.293556	-0.357532	-0.22958	7
Before_drought	Mixture	Drought	Ave.pub|Pru.vul	-0.157369	-0.383532	0.0687947	4
Before_drought	Mixture	Drought	Ave.pub|Rum.ace	-0.379232	-0.463576	-0.294887	6
Before_drought	Monoculture	Drought	Bel.per	-0.0985396	-0.237505	0.0404256	14
Before_drought	Mixture	Drought	Bel.per|Pru.vul	-0.109087	-0.236415	0.0182411	8
Before_drought	Mixture	Drought	Bel.per|Rum.ace	-0.223213	-0.331444	-0.114982	12
Before_drought	Monoculture	Drought	Cre.bie	-0.551336	NA	NA	1
Before_drought	Mixture	Drought	Cre.bie|Pla.lan	-0.789648	NA	NA	1
Before_drought	Mixture	Drought	Cre.bie|Pla.med	-0.753565	NA	NA	1
Before_drought	Monoculture	Drought	Lot.cor	-0.377673	NA	NA	1
Before_drought	Mixture	Drought	Lot.cor|Rum.ace	-0.45578	NA	NA	1
Before_drought	Monoculture	Drought	Pla.lan	-0.365054	-0.528419	-0.201689	7
Before_drought	Mixture	Drought	Pla.lan|Pru.vul	-0.302325	-0.482768	-0.121882	7
Before_drought	Mixture	Drought	Pla.lan|Tar.off	-0.378759	-0.532445	-0.225074	4
Before_drought	Mixture	Drought	Pla.lan|Tri.dub	-0.368957	-0.678861	-0.0590535	5
Before_drought	Monoculture	Drought	Pla.med	-0.519705	-0.566749	-0.472661	16
Before_drought	Mixture	Drought	Pla.med|Poa.tri	-0.528655	-0.601574	-0.455735	15
Before_drought	Mixture	Drought	Pla.med|Tar.off	-0.436859	-0.59032	-0.283398	3
Before_drought	Monoculture	Drought	Poa.tri	-0.496144	-0.572569	-0.419718	15
Before_drought	Mixture	Drought	Poa.tri|Tar.off	-0.255029	-0.445412	-0.0646456	4
Before_drought	Mixture	Drought	Poa.tri|Tri.dub	-0.360249	-0.586902	-0.133595	5
Before_drought	Monoculture	Drought	Pru.vul	-0.1588	-0.416642	0.0990411	8
Before_drought	Mixture	Drought	Pru.vul|Rum.ace	-0.232747	-0.352279	-0.113215	8
Before_drought	Monoculture	Drought	Rum.ace	-0.533128	-0.578957	-0.487299	14
Before_drought	Monoculture	Drought	Tar.off	-0.00390372	-0.312805	0.304998	4
Before_drought	Monoculture	Drought	Tri.dub	-0.206981	-0.440873	0.0269116	7
Before_drought	Monoculture	Ambient	Alo.pra	-0.286226	-0.430881	-0.141571	11
Before_drought	Mixture	Ambient	Alo.pra|Ave.pub	-0.263697	-0.325882	-0.201511	8
Before_drought	Mixture	Ambient	Alo.pra|Bel.per	-0.359339	-0.433472	-0.285205	10
Before_drought	Mixture	Ambient	Alo.pra|Cre.bie	-0.67642	NA	NA	1
Before_drought	Mixture	Ambient	Alo.pra|Pla.lan	-0.282597	-0.520921	-0.0442723	8
Before_drought	Mixture	Ambient	Alo.pra|Poa.tri	-0.315329	-0.408759	-0.221899	11
Before_drought	Monoculture	Ambient	Ave.pub	-0.312266	-0.41316	-0.211371	9
Before_drought	Mixture	Ambient	Ave.pub|Poa.tri	-0.274613	-0.373756	-0.17547	7
Before_drought	Mixture	Ambient	Ave.pub|Pru.vul	-0.243833	-0.509813	0.0221461	4
Before_drought	Mixture	Ambient	Ave.pub|Rum.ace	-0.31862	-0.448744	-0.188496	5
Before_drought	Monoculture	Ambient	Bel.per	-0.509426	-0.554242	-0.464611	14
Before_drought	Mixture	Ambient	Bel.per|Pru.vul	-0.344967	-0.465695	-0.224238	8
Before_drought	Mixture	Ambient	Bel.per|Rum.ace	-0.275187	-0.363472	-0.186902	12
Before_drought	Monoculture	Ambient	Cre.bie	-0.0899148	-0.503695	0.323866	2
Before_drought	Mixture	Ambient	Cre.bie|Pla.lan	0.606887	NA	NA	1
Before_drought	Mixture	Ambient	Cre.bie|Pla.med	0.0228582	NA	NA	1
Before_drought	Monoculture	Ambient	Lot.cor	-0.762374	NA	NA	1
Before_drought	Mixture	Ambient	Lot.cor|Rum.ace	-0.970872	NA	NA	1
Before_drought	Monoculture	Ambient	Pla.lan	-0.171799	-0.440393	0.0967956	8
Before_drought	Mixture	Ambient	Pla.lan|Pru.vul	-0.40085	-0.621928	-0.179772	7
Before_drought	Mixture	Ambient	Pla.lan|Tar.off	-0.0709706	-0.435359	0.293417	4
Before_drought	Mixture	Ambient	Pla.lan|Tri.dub	-0.331037	-0.501192	-0.160883	5
Before_drought	Monoculture	Ambient	Pla.med	-0.325465	-0.384044	-0.266886	16
Before_drought	Mixture	Ambient	Pla.med|Poa.tri	-0.42827	-0.482126	-0.374413	16
Before_drought	Mixture	Ambient	Pla.med|Tar.off	-0.303352	-0.374735	-0.231968	3
Before_drought	Monoculture	Ambient	Poa.tri	-0.380572	-0.477842	-0.283302	15
Before_drought	Mixture	Ambient	Poa.tri|Tar.off	-0.0890519	-0.213451	0.0353474	4
Before_drought	Mixture	Ambient	Poa.tri|Tri.dub	-0.427083	-0.553646	-0.300519	6
Before_drought	Monoculture	Ambient	Pru.vul	-0.346822	-0.558185	-0.135459	8
Before_drought	Mixture	Ambient	Pru.vul|Rum.ace	-0.263894	-0.437158	-0.0906297	8
Before_drought	Monoculture	Ambient	Rum.ace	-0.107795	-0.253449	0.0378592	14
Before_drought	Monoculture	Ambient	Tar.off	0.165902	-0.157405	0.489209	4
Before_drought	Monoculture	Ambient	Tri.dub	-0.0830617	-0.242021	0.0758974	7
During_drought	Monoculture	Drought	Alo.pra	-0.597877	-0.638734	-0.55702	11
During_drought	Mixture	Drought	Alo.pra|Ave.pub	-0.620084	-0.658233	-0.581934	7
During_drought	Mixture	Drought	Alo.pra|Bel.per	-0.649791	-0.700518	-0.599065	10
During_drought	Mixture	Drought	Alo.pra|Cre.bie	-0.376316	NA	NA	1
During_drought	Mixture	Drought	Alo.pra|Pla.lan	-0.648498	-0.680035	-0.61696	8
During_drought	Mixture	Drought	Alo.pra|Poa.tri	-0.679061	-0.742216	-0.615907	10
During_drought	Monoculture	Drought	Ave.pub	-0.572008	-0.628611	-0.515404	9
During_drought	Mixture	Drought	Ave.pub|Poa.tri	-0.679585	-0.701665	-0.657505	7
During_drought	Mixture	Drought	Ave.pub|Pru.vul	-0.74145	-0.827277	-0.655623	4
During_drought	Mixture	Drought	Ave.pub|Rum.ace	-0.651983	-0.692987	-0.61098	6
During_drought	Monoculture	Drought	Bel.per	-0.716114	-0.730775	-0.701452	12
During_drought	Mixture	Drought	Bel.per|Pru.vul	-0.718932	-0.742322	-0.695541	6
During_drought	Mixture	Drought	Bel.per|Rum.ace	-0.673796	-0.715742	-0.63185	12
During_drought	Monoculture	Drought	Cre.bie	-0.7125	NA	NA	1
During_drought	Mixture	Drought	Cre.bie|Pla.lan	-0.817203	NA	NA	1
During_drought	Mixture	Drought	Cre.bie|Pla.med	-0.738255	NA	NA	1
During_drought	Monoculture	Drought	Lot.cor	-0.539216	NA	NA	1
During_drought	Mixture	Drought	Lot.cor|Rum.ace	-0.791667	NA	NA	1
During_drought	Monoculture	Drought	Pla.lan	-0.673298	-0.711715	-0.634881	7
During_drought	Mixture	Drought	Pla.lan|Pru.vul	-0.762316	-0.780828	-0.743805	7
During_drought	Mixture	Drought	Pla.lan|Tar.off	-0.600485	-0.712992	-0.487978	4
During_drought	Mixture	Drought	Pla.lan|Tri.dub	-0.685114	-0.763538	-0.606689	5
During_drought	Monoculture	Drought	Pla.med	-0.686708	-0.707668	-0.665747	16
During_drought	Mixture	Drought	Pla.med|Poa.tri	-0.718616	-0.730183	-0.707049	15
During_drought	Mixture	Drought	Pla.med|Tar.off	-0.570813	-0.700775	-0.440851	3
During_drought	Monoculture	Drought	Poa.tri	-0.686883	-0.710194	-0.663572	15
During_drought	Mixture	Drought	Poa.tri|Tar.off	-0.481831	-0.567293	-0.39637	4
During_drought	Mixture	Drought	Poa.tri|Tri.dub	-0.620685	-0.704781	-0.536589	5
During_drought	Monoculture	Drought	Pru.vul	-0.716896	-0.771165	-0.662626	7
During_drought	Mixture	Drought	Pru.vul|Rum.ace	-0.701724	-0.741949	-0.6615	8
During_drought	Monoculture	Drought	Rum.ace	-0.746358	-0.775166	-0.71755	14
During_drought	Monoculture	Drought	Tar.off	-0.420289	-0.521734	-0.318845	4
During_drought	Monoculture	Drought	Tri.dub	-0.722738	-0.796215	-0.64926	5
During_drought	Monoculture	Ambient	Alo.pra	-0.692359	-0.733633	-0.651084	11
During_drought	Mixture	Ambient	Alo.pra|Ave.pub	-0.626691	-0.647917	-0.605466	8
During_drought	Mixture	Ambient	Alo.pra|Bel.per	-0.616002	-0.663017	-0.568987	10
During_drought	Mixture	Ambient	Alo.pra|Cre.bie	-0.686544	NA	NA	1
During_drought	Mixture	Ambient	Alo.pra|Pla.lan	-0.579169	-0.687286	-0.471053	8
During_drought	Mixture	Ambient	Alo.pra|Poa.tri	-0.643137	-0.669979	-0.616294	11
During_drought	Monoculture	Ambient	Ave.pub	-0.583182	-0.635719	-0.530645	9
During_drought	Mixture	Ambient	Ave.pub|Poa.tri	-0.562672	-0.620009	-0.505335	7
During_drought	Mixture	Ambient	Ave.pub|Pru.vul	-0.605267	-0.670188	-0.540345	4
During_drought	Mixture	Ambient	Ave.pub|Rum.ace	-0.0691241	-0.325547	0.187299	5
During_drought	Monoculture	Ambient	Bel.per	-0.72721	-0.738421	-0.715999	14
During_drought	Mixture	Ambient	Bel.per|Pru.vul	-0.728125	-0.762	-0.694251	8
During_drought	Mixture	Ambient	Bel.per|Rum.ace	-0.610927	-0.674765	-0.54709	12
During_drought	Monoculture	Ambient	Cre.bie	-0.528877	-0.694118	-0.363636	2
During_drought	Mixture	Ambient	Cre.bie|Pla.lan	0.0628132	NA	NA	1
During_drought	Mixture	Ambient	Cre.bie|Pla.med	-0.517151	NA	NA	1
During_drought	Monoculture	Ambient	Lot.cor	-0.794326	NA	NA	1
During_drought	Mixture	Ambient	Lot.cor|Rum.ace	-0.893617	NA	NA	1
During_drought	Monoculture	Ambient	Pla.lan	-0.401965	-0.568266	-0.235665	7
During_drought	Mixture	Ambient	Pla.lan|Pru.vul	-0.58754	-0.689509	-0.485571	6
During_drought	Mixture	Ambient	Pla.lan|Tar.off	-0.347383	-0.64574	-0.0490269	4
During_drought	Mixture	Ambient	Pla.lan|Tri.dub	-0.666111	-0.78032	-0.551903	5
During_drought	Monoculture	Ambient	Pla.med	-0.625604	-0.645982	-0.605225	16
During_drought	Mixture	Ambient	Pla.med|Poa.tri	-0.651716	-0.672528	-0.630904	16
During_drought	Mixture	Ambient	Pla.med|Tar.off	-0.583451	-0.646991	-0.519911	3
During_drought	Monoculture	Ambient	Poa.tri	-0.644764	-0.697437	-0.592091	14
During_drought	Mixture	Ambient	Poa.tri|Tar.off	-0.611542	-0.644352	-0.578732	4
During_drought	Mixture	Ambient	Poa.tri|Tri.dub	-0.697623	-0.742762	-0.652485	6
During_drought	Monoculture	Ambient	Pru.vul	-0.744948	-0.778566	-0.711329	7
During_drought	Mixture	Ambient	Pru.vul|Rum.ace	-0.538764	-0.600559	-0.47697	7
During_drought	Monoculture	Ambient	Rum.ace	-0.502411	-0.552373	-0.452448	12
During_drought	Monoculture	Ambient	Tar.off	-0.448397	-0.583346	-0.313448	3
During_drought	Monoculture	Ambient	Tri.dub	-0.666073	-0.756067	-0.576078	7
After_drought	Monoculture	Drought	Alo.pra	-0.818283	-0.864108	-0.772458	11
After_drought	Mixture	Drought	Alo.pra|Ave.pub	-0.708603	-0.763786	-0.653419	7
After_drought	Mixture	Drought	Alo.pra|Bel.per	-0.600129	-0.726773	-0.473485	10
After_drought	Mixture	Drought	Alo.pra|Cre.bie	-0.308696	NA	NA	1
After_drought	Mixture	Drought	Alo.pra|Pla.lan	-0.560184	-0.704674	-0.415693	8
After_drought	Mixture	Drought	Alo.pra|Poa.tri	-0.684768	-0.7456	-0.623935	10
After_drought	Monoculture	Drought	Ave.pub	-0.769929	-0.800064	-0.739795	9
After_drought	Mixture	Drought	Ave.pub|Poa.tri	-0.702355	-0.746058	-0.658653	7
After_drought	Mixture	Drought	Ave.pub|Pru.vul	-0.721497	-0.746096	-0.696897	4
After_drought	Mixture	Drought	Ave.pub|Rum.ace	-0.756759	-0.82336	-0.690158	6
After_drought	Monoculture	Drought	Bel.per	-0.82797	-0.865827	-0.790113	12
After_drought	Mixture	Drought	Bel.per|Pru.vul	-0.653555	-0.701444	-0.605666	6
After_drought	Mixture	Drought	Bel.per|Rum.ace	-0.631124	-0.691677	-0.570571	12
After_drought	Monoculture	Drought	Cre.bie	-1	NA	NA	1
After_drought	Mixture	Drought	Cre.bie|Pla.lan	-1	NA	NA	1
After_drought	Mixture	Drought	Cre.bie|Pla.med	-0.845946	NA	NA	1
After_drought	Monoculture	Drought	Lot.cor	-0.557065	NA	NA	1
After_drought	Mixture	Drought	Lot.cor|Rum.ace	-0.699569	NA	NA	1
After_drought	Monoculture	Drought	Pla.lan	-0.442568	-0.926463	0.0413274	4
After_drought	Mixture	Drought	Pla.lan|Pru.vul	-0.277653	-0.724079	0.168774	4
After_drought	Mixture	Drought	Pla.lan|Tar.off	-0.700079	-0.942381	-0.457777	4
After_drought	Mixture	Drought	Pla.lan|Tri.dub	-0.796547	-0.903145	-0.689948	3
After_drought	Monoculture	Drought	Pla.med	-0.758874	-0.777269	-0.740479	16
After_drought	Mixture	Drought	Pla.med|Poa.tri	-0.748041	-0.770244	-0.725839	15
After_drought	Mixture	Drought	Pla.med|Tar.off	-0.831536	-0.919327	-0.743745	3
After_drought	Monoculture	Drought	Poa.tri	-0.758227	-0.797444	-0.719011	15
After_drought	Mixture	Drought	Poa.tri|Tar.off	-0.804263	-0.858162	-0.750364	4
After_drought	Mixture	Drought	Poa.tri|Tri.dub	-0.454981	-0.566652	-0.343309	5
After_drought	Monoculture	Drought	Pru.vul	-0.66907	-0.744626	-0.593513	7
After_drought	Mixture	Drought	Pru.vul|Rum.ace	-0.516476	-0.628026	-0.404927	8
After_drought	Monoculture	Drought	Rum.ace	-0.664117	-0.707394	-0.62084	14
After_drought	Monoculture	Drought	Tar.off	-0.93	-1	-0.86	4
After_drought	Monoculture	Drought	Tri.dub	-0.743828	-0.810354	-0.677301	5
After_drought	Monoculture	Ambient	Alo.pra	-0.842197	-0.880292	-0.804102	11
After_drought	Mixture	Ambient	Alo.pra|Ave.pub	-0.777501	-0.797658	-0.757344	8
After_drought	Mixture	Ambient	Alo.pra|Bel.per	-0.791114	-0.818186	-0.764041	10
After_drought	Mixture	Ambient	Alo.pra|Cre.bie	-0.752427	NA	NA	1
After_drought	Mixture	Ambient	Alo.pra|Pla.lan	-0.66775	-0.805764	-0.529736	8
After_drought	Mixture	Ambient	Alo.pra|Poa.tri	-0.779739	-0.804827	-0.754651	11
After_drought	Monoculture	Ambient	Ave.pub	-0.7261	-0.744943	-0.707256	9
After_drought	Mixture	Ambient	Ave.pub|Poa.tri	-0.76648	-0.812886	-0.720075	7
After_drought	Mixture	Ambient	Ave.pub|Pru.vul	-0.737922	-0.76328	-0.712565	4
After_drought	Mixture	Ambient	Ave.pub|Rum.ace	-0.565364	-0.677426	-0.453301	5
After_drought	Monoculture	Ambient	Bel.per	-0.77939	-0.80524	-0.75354	14
After_drought	Mixture	Ambient	Bel.per|Pru.vul	-0.795764	-0.821291	-0.770237	8
After_drought	Mixture	Ambient	Bel.per|Rum.ace	-0.730305	-0.778898	-0.681711	12
After_drought	Monoculture	Ambient	Cre.bie	-1	NA	NA	1
After_drought	Mixture	Ambient	Cre.bie|Pla.lan	-1	NA	NA	1
After_drought	Mixture	Ambient	Cre.bie|Pla.med	-0.885993	NA	NA	1
After_drought	Monoculture	Ambient	Lot.cor	-0.818681	NA	NA	1
After_drought	Mixture	Ambient	Lot.cor|Rum.ace	-0.78022	NA	NA	1
After_drought	Monoculture	Ambient	Pla.lan	-0.6	-1	-0.2	5
After_drought	Mixture	Ambient	Pla.lan|Pru.vul	-0.465736	-0.83984	-0.0916327	5
After_drought	Mixture	Ambient	Pla.lan|Tar.off	-0.559822	-0.944583	-0.175062	3
After_drought	Mixture	Ambient	Pla.lan|Tri.dub	NA	NA	NA	4
After_drought	Monoculture	Ambient	Pla.med	-0.786746	-0.822535	-0.750956	16
After_drought	Mixture	Ambient	Pla.med|Poa.tri	-0.771689	-0.814413	-0.728966	16
After_drought	Mixture	Ambient	Pla.med|Tar.off	-0.546824	-0.852548	-0.2411	3
After_drought	Monoculture	Ambient	Poa.tri	-0.708167	-0.740695	-0.67564	14
After_drought	Mixture	Ambient	Poa.tri|Tar.off	-0.323933	-0.516584	-0.131282	4
After_drought	Mixture	Ambient	Poa.tri|Tri.dub	-0.697729	-0.754237	-0.641221	6
After_drought	Monoculture	Ambient	Pru.vul	-0.754932	-0.775214	-0.73465	7
After_drought	Mixture	Ambient	Pru.vul|Rum.ace	-0.580757	-0.69239	-0.469124	7
After_drought	Monoculture	Ambient	Rum.ace	-0.630505	-0.651231	-0.609779	12
After_drought	Monoculture	Ambient	Tar.off	-1	NA	NA	1
After_drought	Monoculture	Ambient	Tri.dub	-0.680567	-0.739577	-0.621556	5
