# Supplementary material for: Drought-exposure history increases complementarity between plant species in response to a subsequent drought
Source: Nat Commun. 2022 Jun 9;13:3217. doi: 10.1038/s41467-022-30954-9 (PMC9184649; doi:10.1038/s41467-022-30954-9)
Supplement: Supplementary file 10 — Source Data [file 41467_2022_30954_MOESM10_ESM.zip › Source Data/Suppl_Fig4_red_points.xlsx]

## Sheet: Sheet1
Harvest_time	Diversity	Selection_treatment	mean	lower_bar	upper_bar	Number_of_mixtures
Before_drought	Mixture	Drought	-0.312174	-0.342985	-0.281364	127
Before_drought	Monoculture	Drought	-0.345666	-0.385673	-0.30566	107
Before_drought	Mixture	Ambient	-0.311845	-0.344629	-0.279061	130
Before_drought	Monoculture	Ambient	-0.280046	-0.323393	-0.236698	109
During_drought	Mixture	Drought	-0.670995	-0.683313	-0.658678	125
During_drought	Monoculture	Drought	-0.669957	-0.68313	-0.656784	102
During_drought	Mixture	Ambient	-0.590655	-0.612257	-0.569053	128
During_drought	Monoculture	Ambient	-0.621349	-0.640993	-0.601706	103
After_drought	Mixture	Drought	-0.655186	-0.681591	-0.62878	120
After_drought	Monoculture	Drought	-0.748779	-0.772183	-0.725375	99
After_drought	Mixture	Ambient	-0.682285	-0.713703	-0.650867	125
After_drought	Monoculture	Ambient	-0.742551	-0.765348	-0.719754	96
