# Supplementary material for: Drought-exposure history increases complementarity between plant species in response to a subsequent drought
Source: Nat Commun. 2022 Jun 9;13:3217. doi: 10.1038/s41467-022-30954-9 (PMC9184649; doi:10.1038/s41467-022-30954-9)
Supplement: Supplementary file 10 — Source Data [file 41467_2022_30954_MOESM10_ESM.zip › Source Data/Suppl_Fig5_grey_points.xlsx]

## Sheet: Sheet1
Trait	Species	df	ddf	F	P	mean_at_drought_selection	mean_at_ambient_selection	Number_of_pots_at_drought_selection	Number_of_pots_at_ambient_selection
LMA	Alo.pra	1	53	1.76857	0.189255	-5.64132	-5.52115	27	32
LMA	Ave.pub	1	37	0.19714	0.659625	-5.38376	-5.42266	22	21
LMA	Bel.per	1	44	0.366018	0.54829	-5.52566	-5.5621	25	25
LMA	Cre.bie	1	8	0.772897	0.404954	-5.58013	-5.7065	5	7
LMA	Lot.cor	1	4	7.70054	0.0500747	-5.76672	-5.37015	3	4
LMA	Pla.lan	1	29	1.06893	0.309732	-5.18793	-5.2652	17	18
LMA	Pla.med	1	51	0.0700228	0.79237	-5.4477	-5.46842	29	28
LMA	Poa.tri	1	54	4.96775	0.0300071	-5.93837	-6.0573	28	32
LMA	Pru.vul	1	13	0.978062	0.340728	-5.65903	-5.62183	10	9
LMA	Rum.ace	1	27	4.35562	0.0464587	-5.67608	-5.82212	17	16
LMA	Tar.off	1	9	0.853525	0.37966	-5.59827	-5.31107	8	7
LMA	Tri.dub	1	26	2.16034	0.153611	-5.88407	-6.02675	15	17
LA	Alo.pra	1	53	0.0068127	0.934529	2.44141	2.44072	27	32
LA	Ave.pub	1	37	0.488626	0.488912	2.03112	2.10743	22	21
LA	Bel.per	1	44	0.0847339	0.77235	2.42022	2.43476	25	25
LA	Cre.bie	1	8	1.50806	0.254338	3.2082	2.94004	5	7
LA	Lot.cor	1	4	1.68708	0.263801	0.402789	0.136858	3	4
LA	Pla.lan	1	29	0.10802	0.744772	3.48604	3.49748	17	18
LA	Pla.med	1	51	5.49133	0.0230478	3.75217	3.51901	29	28
LA	Poa.tri	1	54	0.485917	0.488745	1.47985	1.43245	28	32
LA	Pru.vul	1	13	3.0765	0.102959	2.35751	2.562	10	9
LA	Rum.ace	1	27	0.603975	0.443822	3.64014	3.52695	17	16
LA	Tar.off	1	9	1.33434	0.277781	3.59683	3.39481	8	7
LA	Tri.dub	1	26	0.35858	0.554478	0.436699	0.527527	15	17
Chlorophyll	Alo.pra	1	53	0.0154661	0.901499	29.7333	29.3281	27	32
Chlorophyll	Ave.pub	1	36	2.04664	0.161166	40.0545	42.34	22	20
Chlorophyll	Bel.per	1	44	0.363408	0.549714	39.664	40.472	25	25
Chlorophyll	Cre.bie	1	8	2.92952	0.125335	30.08	25.4857	5	7
Chlorophyll	Pla.lan	1	28	2.52714	0.123132	41.525	39.6278	16	18
Chlorophyll	Pla.med	1	52	0.239236	0.626816	41.9759	41.5724	29	29
Chlorophyll	Poa.tri	1	54	0.612561	0.437244	28.0071	26.975	28	32
Chlorophyll	Pru.vul	1	13	0.893731	0.361709	43.72	46.2889	10	9
Chlorophyll	Rum.ace	1	28	0.0323513	0.858554	30.4611	30.6062	18	16
Chlorophyll	Tar.off	1	9	0.0264611	0.874373	38.6	41.6714	8	7
Chlorophyll	Tri.dub	1	25	0.111134	0.741636	35.7467	36.8937	15	16
OSMO	Alo.pra	1	44	0.00498168	0.944051	6.16601	6.14541	22	28
OSMO	Ave.pub	1	31	0.0225417	0.881628	6.36373	6.3721	19	18
OSMO	Bel.per	1	36	1.20259	0.280087	6.11549	6.03378	25	17
OSMO	Cre.bie	1	5	2.62309	0.166244	6.06126	5.98756	5	4
OSMO	Pla.lan	1	28	2.70398	0.111281	6.24714	6.17666	17	17
OSMO	Pla.med	1	50	0.091308	0.763774	6.03872	6.04691	29	27
OSMO	Poa.tri	1	47	6.07418	0.0174286	6.28928	6.39937	23	30
OSMO	Rum.ace	1	25	0.389235	0.538353	5.87051	5.84398	15	16
OSMO	Tar.off	1	8	0.177292	0.684795	6.17718	6.13814	8	6
OSMO	Tri.dub	1	20	0.183905	0.672622	6.19166	6.25237	12	13
LMA	Alo.pra	1	53	1.76857	0.189255	-5.64132	-5.52115	27	32
LMA	Ave.pub	1	37	0.19714	0.659625	-5.38376	-5.42266	22	21
LMA	Bel.per	1	44	0.366018	0.54829	-5.52566	-5.5621	25	25
LMA	Cre.bie	1	8	0.772897	0.404954	-5.58013	-5.7065	5	7
LMA	Lot.cor	1	4	7.70054	0.0500747	-5.76672	-5.37015	3	4
LMA	Pla.lan	1	29	1.06893	0.309732	-5.18793	-5.2652	17	18
LMA	Pla.med	1	51	0.0700228	0.79237	-5.4477	-5.46842	29	28
LMA	Poa.tri	1	54	4.96775	0.0300071	-5.93837	-6.0573	28	32
LMA	Pru.vul	1	13	0.978062	0.340728	-5.65903	-5.62183	10	9
LMA	Rum.ace	1	27	4.35562	0.0464587	-5.67608	-5.82212	17	16
LMA	Tar.off	1	9	0.853525	0.37966	-5.59827	-5.31107	8	7
LMA	Tri.dub	1	26	2.16034	0.153611	-5.88407	-6.02675	15	17
LA	Alo.pra	1	53	0.0068127	0.934529	2.44141	2.44072	27	32
LA	Ave.pub	1	37	0.488626	0.488912	2.03112	2.10743	22	21
LA	Bel.per	1	44	0.0847339	0.77235	2.42022	2.43476	25	25
LA	Cre.bie	1	8	1.50806	0.254338	3.2082	2.94004	5	7
LA	Lot.cor	1	4	1.68708	0.263801	0.402789	0.136858	3	4
LA	Pla.lan	1	29	0.10802	0.744772	3.48604	3.49748	17	18
LA	Pla.med	1	51	5.49133	0.0230478	3.75217	3.51901	29	28
LA	Poa.tri	1	54	0.485917	0.488745	1.47985	1.43245	28	32
LA	Pru.vul	1	13	3.0765	0.102959	2.35751	2.562	10	9
LA	Rum.ace	1	27	0.603975	0.443822	3.64014	3.52695	17	16
LA	Tar.off	1	9	1.33434	0.277781	3.59683	3.39481	8	7
LA	Tri.dub	1	26	0.35858	0.554478	0.436699	0.527527	15	17
Chlorophyll	Alo.pra	1	53	0.0154661	0.901499	29.7333	29.3281	27	32
Chlorophyll	Ave.pub	1	36	2.04664	0.161166	40.0545	42.34	22	20
Chlorophyll	Bel.per	1	44	0.363408	0.549714	39.664	40.472	25	25
Chlorophyll	Cre.bie	1	8	2.92952	0.125335	30.08	25.4857	5	7
Chlorophyll	Pla.lan	1	28	2.52714	0.123132	41.525	39.6278	16	18
Chlorophyll	Pla.med	1	52	0.239236	0.626816	41.9759	41.5724	29	29
Chlorophyll	Poa.tri	1	54	0.612561	0.437244	28.0071	26.975	28	32
Chlorophyll	Pru.vul	1	13	0.893731	0.361709	43.72	46.2889	10	9
Chlorophyll	Rum.ace	1	28	0.0323513	0.858554	30.4611	30.6062	18	16
Chlorophyll	Tar.off	1	9	0.0264611	0.874373	38.6	41.6714	8	7
Chlorophyll	Tri.dub	1	25	0.111134	0.741636	35.7467	36.8937	15	16
OSMO	Alo.pra	1	44	0.00498168	0.944051	6.16601	6.14541	22	28
OSMO	Ave.pub	1	31	0.0225417	0.881628	6.36373	6.3721	19	18
OSMO	Bel.per	1	36	1.20259	0.280087	6.11549	6.03378	25	17
OSMO	Cre.bie	1	5	2.62309	0.166244	6.06126	5.98756	5	4
OSMO	Pla.lan	1	28	2.70398	0.111281	6.24714	6.17666	17	17
OSMO	Pla.med	1	50	0.091308	0.763774	6.03872	6.04691	29	27
OSMO	Poa.tri	1	47	6.07418	0.0174286	6.28928	6.39937	23	30
OSMO	Rum.ace	1	25	0.389235	0.538353	5.87051	5.84398	15	16
OSMO	Tar.off	1	8	0.177292	0.684795	6.17718	6.13814	8	6
OSMO	Tri.dub	1	20	0.183905	0.672622	6.19166	6.25237	12	13
