# Supplementary material for: Drought-exposure history increases complementarity between plant species in response to a subsequent drought
Source: Nat Commun. 2022 Jun 9;13:3217. doi: 10.1038/s41467-022-30954-9 (PMC9184649; doi:10.1038/s41467-022-30954-9)
Supplement: Supplementary file 10 — Source Data [file 41467_2022_30954_MOESM10_ESM.zip › Source Data/Suppl_Fig5_red_points.xlsx]

## Sheet: Sheet1
Trait	Selection_treatment	mean	lower_bar	upper_bar	Number_of_pots		df	ddf	F	P
LMA	Drought	-5.596	-5.618	-5.574	206		1	8.2	0.2	0.6547
LMA	Ambient	-5.63	-5.656	-5.604	216
LA	Drought	2.518	2.444	2.592	206		1	8.7	1.198	0.30292
LA	Ambient	2.425	2.355	2.495	216
Chlorophyll	Drought	36.21	35.607	36.813	205		1	5	0.06	0.8117
Chlorophyll	Ambient	35.807	35.191	36.423	215
OSMO	Drought	6.153	6.136	6.17	181		1	8.9	0	0.943
OSMO	Ambient	6.166	6.147	6.185	178
