# Supplementary material for: Drought-exposure history increases complementarity between plant species in response to a subsequent drought
Source: Nat Commun. 2022 Jun 9;13:3217. doi: 10.1038/s41467-022-30954-9 (PMC9184649; doi:10.1038/s41467-022-30954-9)
Supplement: Supplementary file 10 — Source Data [file 41467_2022_30954_MOESM10_ESM.zip › Source Data/Suppl_Fig6_grey_points.xlsx]

## Sheet: Sheet1
Harvest_time	Species	df	ddf	F	P	mean_at_drought_selection	mean_at_ambient_selection	Number_of_pots_at_drought_selection	Number_of_pots_at_ambient_selection
Before_drought	Alo.pra	1	38	0.00051894	0.981945	4.52515	4.51988	21	22
Before_drought	Ave.pub	1	24	1.34702	0.257214	4.70182	4.58334	15	15
Before_drought	Bel.per	1	34	0.681863	0.414703	4.4357	4.40243	20	20
Before_drought	Cre.bie	1	4	0.0163133	0.904531	4.50689	4.46886	3	3
Before_drought	Pla.lan	1	23	0.0164567	0.89904	4.57396	4.55019	14	15
Before_drought	Pla.med	1	46	0.16356	0.687774	4.70791	4.73286	26	26
Before_drought	Poa.tri	1	40	0.499774	0.483698	4.55438	4.49532	23	23
Before_drought	Pru.vul	1	9	0.0178572	0.896635	5.18312	5.20562	8	7
Before_drought	Rum.ace	1	21	0.0286613	0.867184	4.32079	4.32017	14	13
Before_drought	Tar.off	1	7	0.171435	0.691232	5.23653	5.15803	7	6
Before_drought	Tri.dub	1	19	0.0173488	0.896595	4.14036	4.08844	11	14
During_drought	Alo.pra	1	13	0.0582968	0.812975	3.86839	3.93828	7	8
During_drought	Ave.pub	1	16	0.111546	0.742728	4.30262	4.38983	9	9
During_drought	Bel.per	1	18	0.0277674	0.869514	3.61317	3.52444	10	10
During_drought	Pla.lan	1	15	0.0349481	0.85421	4.29338	4.23882	8	9
During_drought	Pla.med	1	19	1.50861	0.23435	3.51761	3.98917	12	9
During_drought	Poa.tri	1	20	0.00438381	0.947868	4.11732	4.1452	12	10
During_drought	Rum.ace	1	11	0.00411821	0.949984	4.08632	4.0639	6	7
During_drought	Tri.dub	1	12	0.0738411	0.790443	3.4472	3.352	7	7
Before_drought	Alo.pra	1	38	0.00051894	0.981945	4.52515	4.51988	21	22
Before_drought	Ave.pub	1	24	1.34702	0.257214	4.70182	4.58334	15	15
Before_drought	Bel.per	1	34	0.681863	0.414703	4.4357	4.40243	20	20
Before_drought	Cre.bie	1	4	0.0163133	0.904531	4.50689	4.46886	3	3
Before_drought	Pla.lan	1	23	0.0164567	0.89904	4.57396	4.55019	14	15
Before_drought	Pla.med	1	46	0.16356	0.687774	4.70791	4.73286	26	26
Before_drought	Poa.tri	1	40	0.499774	0.483698	4.55438	4.49532	23	23
Before_drought	Pru.vul	1	9	0.0178572	0.896635	5.18312	5.20562	8	7
Before_drought	Rum.ace	1	21	0.0286613	0.867184	4.32079	4.32017	14	13
Before_drought	Tar.off	1	7	0.171435	0.691232	5.23653	5.15803	7	6
Before_drought	Tri.dub	1	19	0.0173488	0.896595	4.14036	4.08844	11	14
During_drought	Alo.pra	1	13	0.0582968	0.812975	3.86839	3.93828	7	8
During_drought	Ave.pub	1	16	0.111546	0.742728	4.30262	4.38983	9	9
During_drought	Bel.per	1	18	0.0277674	0.869514	3.61317	3.52444	10	10
During_drought	Pla.lan	1	15	0.0349481	0.85421	4.29338	4.23882	8	9
During_drought	Pla.med	1	19	1.50861	0.23435	3.51761	3.98917	12	9
During_drought	Poa.tri	1	20	0.00438381	0.947868	4.11732	4.1452	12	10
During_drought	Rum.ace	1	11	0.00411821	0.949984	4.08632	4.0639	6	7
During_drought	Tri.dub	1	12	0.0738411	0.790443	3.4472	3.352	7	7
