# Supplementary material for: Drought-exposure history increases complementarity between plant species in response to a subsequent drought
Source: Nat Commun. 2022 Jun 9;13:3217. doi: 10.1038/s41467-022-30954-9 (PMC9184649; doi:10.1038/s41467-022-30954-9)
Supplement: Supplementary file 10 — Source Data [file 41467_2022_30954_MOESM10_ESM.zip › Source Data/Suppl_Fig6_red_points.xlsx]

## Sheet: Sheet1
Harvest_time	Selection_treatment	mean	lower_bar	upper_bar	Number_of_pots		df	ddf	F	P
Before_drought	Drought	4.584	4.55	4.618	164		1	11	0.87	0.371
Before_drought	Ambient	4.546	4.513	4.579	165
During_drought	Drought	3.885	3.79	3.98	77		1	7.5	1.29	0.291
During_drought	Ambient	3.985	3.885	4.085	75
