# Supplementary material for: Drought-exposure history increases complementarity between plant species in response to a subsequent drought
Source: Nat Commun. 2022 Jun 9;13:3217. doi: 10.1038/s41467-022-30954-9 (PMC9184649; doi:10.1038/s41467-022-30954-9)
Supplement: Supplementary file 10 — Source Data [file 41467_2022_30954_MOESM10_ESM.zip › Source Data/Suppl_Fig7_grey_points.xlsx]

## Sheet: Sheet1
Species	df	ddf	F	P	mean_at_drought_selection	mean_at_ambient_selection	Number_of_pots_at_drought_selection	Number_of_pots_at_ambient_selection
Alo.pra	1	47	0.000535873	0.981629	1.87313	1.92105	24	29
Ave.pub	1	37	0.131089	0.719365	0.763143	0.801164	22	21
Bel.per	1	41	0.703105	0.406605	0.498439	0.390063	24	23
Cre.bie	1	7	1.72511	0.230447	1.57852	1.0091	4	6
Lot.cor	1	5	6.32062	0.05356	-0.351576	-0.971997	4	4
Pla.lan	1	12	0.140216	0.7146	1.78682	1.23927	13	4
Pla.med	1	45	0.304958	0.583523	0.624713	0.680507	28	23
Poa.tri	1	51	0.132637	0.717219	1.45777	1.39523	25	32
Pru.vul	1	12	0.0276891	0.870613	0.611533	0.619626	10	8
Rum.ace	1	22	2.93264	0.100867	1.42969	1.70405	13	15
Tar.off	1	3	0.380866	0.580817	1.44055	1.70118	5	4
Tri.dub	1	21	1.62134	0.21682	-0.702518	-0.888901	12	15
Alo.pra	1	47	0.000535873	0.981629	1.87313	1.92105	24	29
Ave.pub	1	37	0.131089	0.719365	0.763143	0.801164	22	21
Bel.per	1	41	0.703105	0.406605	0.498439	0.390063	24	23
Cre.bie	1	7	1.72511	0.230447	1.57852	1.0091	4	6
Lot.cor	1	5	6.32062	0.05356	-0.351576	-0.971997	4	4
Pla.lan	1	12	0.140216	0.7146	1.78682	1.23927	13	4
Pla.med	1	45	0.304958	0.583523	0.624713	0.680507	28	23
Poa.tri	1	51	0.132637	0.717219	1.45777	1.39523	25	32
Pru.vul	1	12	0.0276891	0.870613	0.611533	0.619626	10	8
Rum.ace	1	22	2.93264	0.100867	1.42969	1.70405	13	15
Tar.off	1	3	0.380866	0.580817	1.44055	1.70118	5	4
Tri.dub	1	21	1.62134	0.21682	-0.702518	-0.888901	12	15
