# Supplementary material for: Drought-exposure history increases complementarity between plant species in response to a subsequent drought
Source: Nat Commun. 2022 Jun 9;13:3217. doi: 10.1038/s41467-022-30954-9 (PMC9184649; doi:10.1038/s41467-022-30954-9)
Supplement: Supplementary file 10 — Source Data [file 41467_2022_30954_MOESM10_ESM.zip › Source Data/Suppl_Fig7_red_points.xlsx]

## Sheet: Sheet1
Selection_treatment	mean	lower_bar	upper_bar	Number_of_pots		df	ddf	F	P
Drought	0.974	0.905	1.043	184		1	3.7	0.247	0.647
Ambient	0.94	0.868	1.012	184
