# Supplementary material for: Drought-exposure history increases complementarity between plant species in response to a subsequent drought
Source: Nat Commun. 2022 Jun 9;13:3217. doi: 10.1038/s41467-022-30954-9 (PMC9184649; doi:10.1038/s41467-022-30954-9)
Supplement: Supplementary file 10 — Source Data [file 41467_2022_30954_MOESM10_ESM.zip › Source Data/Suppl_Fig8_grey_points.xlsx]

## Sheet: Sheet1
Trait	Species_composition	df	ddf	F	P	mean_at_drought_selection	mean_at_ambient_selection	Number_of_mixtures_at_drought_selection	Number_of_mixtures_at_ambient_selection
LA	Alo.pra|Ave.pub	1	10	0.0368195	0.851673	3.76642	4.19907	7	8
LA	Alo.pra|Bel.per	1	12	0.000235578	0.988006	3.71533	3.49649	10	7
LA	Alo.pra|Pla.lan	1	11	0.722474	0.413452	14.9702	11.2809	8	8
LA	Alo.pra|Poa.tri	1	14	0.0660274	0.800949	7.01922	7.0468	8	11
LA	Ave.pub|Poa.tri	1	8	0.315252	0.589853	3.25532	3.44267	7	6
LA	Ave.pub|Pru.vul	1	3	1.25027	0.344971	4.18231	2.19244	4	4
LA	Ave.pub|Rum.ace	1	2	0.176149	0.715491	33.6008	28.9838	6	1
LA	Bel.per|Pru.vul	1	9	3.41346	0.0977305	3.51861	2.32053	6	8
LA	Bel.per|Rum.ace	1	17	0.578367	0.457372	26.1321	23.232	11	11
LA	Pla.lan|Pru.vul	1	7	0.094737	0.767195	19.48	20.475	7	5
LA	Pla.lan|Tar.off	1	3	85.9515	0.00265579	22.129	5.28417	4	4
LA	Pla.lan|Tri.dub	1	4	0.188869	0.686277	26.7304	32.559	4	5
LA	Pla.med|Poa.tri	1	25	0.765737	0.389869	17.2429	15.0973	14	16
LA	Pla.med|Tar.off	1	2	1.44225	0.35271	22.7324	13.8181	3	3
LA	Poa.tri|Tar.off	1	2	0.0495698	0.844483	27.2083	28.1791	3	4
LA	Poa.tri|Tri.dub	1	5	0.063576	0.810967	3.61178	3.76177	5	5
LA	Pru.vul|Rum.ace	1	8	0.838443	0.386611	29.472	26.4451	7	6
LMA	Alo.pra|Ave.pub	1	10	3.58605	0.0875288	0.00118198	0.00059245	7	8
LMA	Alo.pra|Bel.per	1	12	0.141367	0.713488	0.00064809	0.000843467	10	7
LMA	Alo.pra|Pla.lan	1	11	0.443025	0.519379	0.00190144	0.0021193	8	8
LMA	Alo.pra|Poa.tri	1	14	1.17748	0.296203	0.000800805	0.00291345	8	11
LMA	Ave.pub|Poa.tri	1	8	4.01916	0.0799215	0.00178164	0.000958268	7	6
LMA	Ave.pub|Pru.vul	1	3	5.04602	0.110312	0.00146838	0.00038243	4	4
LMA	Ave.pub|Rum.ace	1	2	0.0553198	0.835941	0.000723822	0.000571746	6	1
LMA	Bel.per|Pru.vul	1	9	0.023936	0.880462	0.000399572	0.00048033	6	8
LMA	Bel.per|Rum.ace	1	17	0.457189	0.508036	0.000684687	0.000920853	11	11
LMA	Pla.lan|Pru.vul	1	7	0.346386	0.574657	0.000590424	0.000826077	7	5
LMA	Pla.lan|Tar.off	1	3	0.277188	0.634994	0.000746185	0.00046037	4	4
LMA	Pla.lan|Tri.dub	1	4	0.00676537	0.938398	0.00249447	0.00261976	4	5
LMA	Pla.med|Poa.tri	1	25	0.234673	0.632297	0.00215937	0.00202524	14	16
LMA	Pla.med|Tar.off	1	2	0.0409059	0.858427	0.000792952	0.000769393	3	3
LMA	Poa.tri|Tar.off	1	2	0.464533	0.565849	0.00181308	0.00209154	3	4
LMA	Poa.tri|Tri.dub	1	5	0.0240544	0.882813	0.000888355	0.000961065	5	5
LMA	Pru.vul|Rum.ace	1	8	0.379218	0.555133	0.00149069	0.00182975	7	6
Chlorophyll	Alo.pra|Ave.pub	1	10	0.791736	0.394478	7.28571	5.9125	7	8
Chlorophyll	Alo.pra|Bel.per	1	13	1.19304	0.294547	6.99	9.16875	10	8
Chlorophyll	Alo.pra|Pla.lan	1	11	2.88929	0.117236	13.6	10.225	8	8
Chlorophyll	Alo.pra|Poa.tri	1	14	0.120544	0.733609	5.15625	5.12727	8	11
Chlorophyll	Ave.pub|Poa.tri	1	9	1.80192	0.212357	12.0929	10.1286	7	7
Chlorophyll	Ave.pub|Pru.vul	1	3	1.64712	0.289506	1.65	6.575	4	4
Chlorophyll	Ave.pub|Rum.ace	1	1	0.556563	0.591954	6.96	9.15	5	1
Chlorophyll	Bel.per|Pru.vul	1	9	1.017	0.339575	2.80833	2.55625	6	8
Chlorophyll	Bel.per|Rum.ace	1	19	0.599011	0.44848	8.30833	6.79583	12	12
Chlorophyll	Pla.lan|Pru.vul	1	7	0.507019	0.49947	3.20714	4.29	7	5
Chlorophyll	Pla.lan|Tar.off	1	3	0.0985673	0.774121	5.6875	4.5625	4	4
Chlorophyll	Pla.lan|Tri.dub	1	3	1.56676	0.299388	13.1625	7.3625	4	4
Chlorophyll	Pla.med|Poa.tri	1	25	3.30436	0.0811007	11.3357	8.13438	14	16
Chlorophyll	Pla.med|Tar.off	1	2	1.1749	0.391675	0.983333	1.75	3	3
Chlorophyll	Poa.tri|Tar.off	1	3	0.0491913	0.838717	14.4125	15.6625	4	4
Chlorophyll	Poa.tri|Tri.dub	1	6	0.0653135	0.806822	5.16	6.05833	5	6
Chlorophyll	Pru.vul|Rum.ace	1	8	0.184809	0.678617	13.0571	14.5833	7	6
Three traits	Alo.pra|Ave.pub	1	10	3.42152	0.0940862	1.59867	1.0919	7	8
Three traits	Alo.pra|Bel.per	1	12	0.384521	0.546789	1.31226	1.57865	10	7
Three traits	Alo.pra|Pla.lan	1	11	0.839616	0.379157	2.93936	2.61017	8	8
Three traits	Alo.pra|Poa.tri	1	13	0.62041	0.44502	1.26246	1.62214	8	10
Three traits	Ave.pub|Poa.tri	1	8	3.20572	0.111163	2.34776	1.69049	7	6
Three traits	Ave.pub|Pru.vul	1	3	0.298292	0.622952	1.46959	1.05852	4	4
Three traits	Ave.pub|Rum.ace	1	1	1.34783	0.452668	3.24014	2.79074	5	1
Three traits	Bel.per|Pru.vul	1	9	0.476767	0.507305	0.648088	0.669707	6	8
Three traits	Bel.per|Rum.ace	1	17	0.979646	0.336166	2.71364	2.49958	11	11
Three traits	Pla.lan|Pru.vul	1	7	0.814781	0.396707	1.87339	2.16516	7	5
Three traits	Pla.lan|Tar.off	1	3	5.03344	0.110599	2.24557	0.956638	4	4
Three traits	Pla.lan|Tri.dub	1	3	0.0499077	0.837572	3.77211	4.25171	4	4
Three traits	Pla.med|Poa.tri	1	25	2.07626	0.162015	2.99305	2.59085	14	16
Three traits	Pla.med|Tar.off	1	2	1.22421	0.383807	2.10791	1.44749	3	3
Three traits	Poa.tri|Tar.off	1	2	2.10603	0.283822	3.07755	3.75836	3	4
Three traits	Poa.tri|Tri.dub	1	5	0.146869	0.717299	1.16074	1.31807	5	5
Three traits	Pru.vul|Rum.ace	1	8	0.00392931	0.951556	3.49736	3.51076	7	6
LA	Alo.pra|Ave.pub	1	10	0.0368195	0.851673	3.76642	4.19907	7	8
LA	Alo.pra|Bel.per	1	12	0.000235578	0.988006	3.71533	3.49649	10	7
LA	Alo.pra|Pla.lan	1	11	0.722474	0.413452	14.9702	11.2809	8	8
LA	Alo.pra|Poa.tri	1	14	0.0660274	0.800949	7.01922	7.0468	8	11
LA	Ave.pub|Poa.tri	1	8	0.315252	0.589853	3.25532	3.44267	7	6
LA	Ave.pub|Pru.vul	1	3	1.25027	0.344971	4.18231	2.19244	4	4
LA	Ave.pub|Rum.ace	1	2	0.176149	0.715491	33.6008	28.9838	6	1
LA	Bel.per|Pru.vul	1	9	3.41346	0.0977305	3.51861	2.32053	6	8
LA	Bel.per|Rum.ace	1	17	0.578367	0.457372	26.1321	23.232	11	11
LA	Pla.lan|Pru.vul	1	7	0.094737	0.767195	19.48	20.475	7	5
LA	Pla.lan|Tar.off	1	3	85.9515	0.00265579	22.129	5.28417	4	4
LA	Pla.lan|Tri.dub	1	4	0.188869	0.686277	26.7304	32.559	4	5
LA	Pla.med|Poa.tri	1	25	0.765737	0.389869	17.2429	15.0973	14	16
LA	Pla.med|Tar.off	1	2	1.44225	0.35271	22.7324	13.8181	3	3
LA	Poa.tri|Tar.off	1	2	0.0495698	0.844483	27.2083	28.1791	3	4
LA	Poa.tri|Tri.dub	1	5	0.063576	0.810967	3.61178	3.76177	5	5
LA	Pru.vul|Rum.ace	1	8	0.838443	0.386611	29.472	26.4451	7	6
LMA	Alo.pra|Ave.pub	1	10	3.58605	0.0875288	0.00118198	0.00059245	7	8
LMA	Alo.pra|Bel.per	1	12	0.141367	0.713488	0.00064809	0.000843467	10	7
LMA	Alo.pra|Pla.lan	1	11	0.443025	0.519379	0.00190144	0.0021193	8	8
LMA	Alo.pra|Poa.tri	1	14	1.17748	0.296203	0.000800805	0.00291345	8	11
LMA	Ave.pub|Poa.tri	1	8	4.01916	0.0799215	0.00178164	0.000958268	7	6
LMA	Ave.pub|Pru.vul	1	3	5.04602	0.110312	0.00146838	0.00038243	4	4
LMA	Ave.pub|Rum.ace	1	2	0.0553198	0.835941	0.000723822	0.000571746	6	1
LMA	Bel.per|Pru.vul	1	9	0.023936	0.880462	0.000399572	0.00048033	6	8
LMA	Bel.per|Rum.ace	1	17	0.457189	0.508036	0.000684687	0.000920853	11	11
LMA	Pla.lan|Pru.vul	1	7	0.346386	0.574657	0.000590424	0.000826077	7	5
LMA	Pla.lan|Tar.off	1	3	0.277188	0.634994	0.000746185	0.00046037	4	4
LMA	Pla.lan|Tri.dub	1	4	0.00676537	0.938398	0.00249447	0.00261976	4	5
LMA	Pla.med|Poa.tri	1	25	0.234673	0.632297	0.00215937	0.00202524	14	16
LMA	Pla.med|Tar.off	1	2	0.0409059	0.858427	0.000792952	0.000769393	3	3
LMA	Poa.tri|Tar.off	1	2	0.464533	0.565849	0.00181308	0.00209154	3	4
LMA	Poa.tri|Tri.dub	1	5	0.0240544	0.882813	0.000888355	0.000961065	5	5
LMA	Pru.vul|Rum.ace	1	8	0.379218	0.555133	0.00149069	0.00182975	7	6
Chlorophyll	Alo.pra|Ave.pub	1	10	0.791736	0.394478	7.28571	5.9125	7	8
Chlorophyll	Alo.pra|Bel.per	1	13	1.19304	0.294547	6.99	9.16875	10	8
Chlorophyll	Alo.pra|Pla.lan	1	11	2.88929	0.117236	13.6	10.225	8	8
Chlorophyll	Alo.pra|Poa.tri	1	14	0.120544	0.733609	5.15625	5.12727	8	11
Chlorophyll	Ave.pub|Poa.tri	1	9	1.80192	0.212357	12.0929	10.1286	7	7
Chlorophyll	Ave.pub|Pru.vul	1	3	1.64712	0.289506	1.65	6.575	4	4
Chlorophyll	Ave.pub|Rum.ace	1	1	0.556563	0.591954	6.96	9.15	5	1
Chlorophyll	Bel.per|Pru.vul	1	9	1.017	0.339575	2.80833	2.55625	6	8
Chlorophyll	Bel.per|Rum.ace	1	19	0.599011	0.44848	8.30833	6.79583	12	12
Chlorophyll	Pla.lan|Pru.vul	1	7	0.507019	0.49947	3.20714	4.29	7	5
Chlorophyll	Pla.lan|Tar.off	1	3	0.0985673	0.774121	5.6875	4.5625	4	4
Chlorophyll	Pla.lan|Tri.dub	1	3	1.56676	0.299388	13.1625	7.3625	4	4
Chlorophyll	Pla.med|Poa.tri	1	25	3.30436	0.0811007	11.3357	8.13438	14	16
Chlorophyll	Pla.med|Tar.off	1	2	1.1749	0.391675	0.983333	1.75	3	3
Chlorophyll	Poa.tri|Tar.off	1	3	0.0491913	0.838717	14.4125	15.6625	4	4
Chlorophyll	Poa.tri|Tri.dub	1	6	0.0653135	0.806822	5.16	6.05833	5	6
Chlorophyll	Pru.vul|Rum.ace	1	8	0.184809	0.678617	13.0571	14.5833	7	6
Three traits	Alo.pra|Ave.pub	1	10	3.42152	0.0940862	1.59867	1.0919	7	8
Three traits	Alo.pra|Bel.per	1	12	0.384521	0.546789	1.31226	1.57865	10	7
Three traits	Alo.pra|Pla.lan	1	11	0.839616	0.379157	2.93936	2.61017	8	8
Three traits	Alo.pra|Poa.tri	1	13	0.62041	0.44502	1.26246	1.62214	8	10
Three traits	Ave.pub|Poa.tri	1	8	3.20572	0.111163	2.34776	1.69049	7	6
Three traits	Ave.pub|Pru.vul	1	3	0.298292	0.622952	1.46959	1.05852	4	4
Three traits	Ave.pub|Rum.ace	1	1	1.34783	0.452668	3.24014	2.79074	5	1
Three traits	Bel.per|Pru.vul	1	9	0.476767	0.507305	0.648088	0.669707	6	8
Three traits	Bel.per|Rum.ace	1	17	0.979646	0.336166	2.71364	2.49958	11	11
Three traits	Pla.lan|Pru.vul	1	7	0.814781	0.396707	1.87339	2.16516	7	5
Three traits	Pla.lan|Tar.off	1	3	5.03344	0.110599	2.24557	0.956638	4	4
Three traits	Pla.lan|Tri.dub	1	3	0.0499077	0.837572	3.77211	4.25171	4	4
Three traits	Pla.med|Poa.tri	1	25	2.07626	0.162015	2.99305	2.59085	14	16
Three traits	Pla.med|Tar.off	1	2	1.22421	0.383807	2.10791	1.44749	3	3
Three traits	Poa.tri|Tar.off	1	2	2.10603	0.283822	3.07755	3.75836	3	4
Three traits	Poa.tri|Tri.dub	1	5	0.146869	0.717299	1.16074	1.31807	5	5
Three traits	Pru.vul|Rum.ace	1	8	0.00392931	0.951556	3.49736	3.51076	7	6
