# Supplementary material for: Drought-exposure history increases complementarity between plant species in response to a subsequent drought
Source: Nat Commun. 2022 Jun 9;13:3217. doi: 10.1038/s41467-022-30954-9 (PMC9184649; doi:10.1038/s41467-022-30954-9)
Supplement: Supplementary file 10 — Source Data [file 41467_2022_30954_MOESM10_ESM.zip › Source Data/Suppl_Fig8_red_points.xlsx]

## Sheet: Sheet1
Trait	Selection_treatment	mean	lower_bar	upper_bar	Number_of_pots
Chlorophyll	Drought	8.0958	7.53696	8.65463	119
LA	Drought	15.2066	14.0683	16.3448	118
LMA	Drought	0.001203	0.00111904	0.00128696	118
Three traits	Drought	2.24051	2.1367	2.34431	117
Chlorophyll	Ambient	7.4589	6.99776	7.92004	118
LA	Ambient	12.522	11.4943	13.5497	115
LMA	Ambient	0.00142738	0.00124482	0.00160993	115
Three traits	Ambient	2.06266	1.95618	2.16914	113
